# Supplementary material for: 2,5-Bis{2,2-bis­[4-(dimethyl­amino)­phen­yl]ethen­yl}-N,N′-diphenyl-N,N′-dipropyl­benzene-1,4-diamine
Source: Acta Crystallogr Sect E Struct Rep Online. 2011 Mar 12;67(Pt 4):o876. doi: 10.1107/S160053681100910X (PMC3099848; doi:10.1107/S160053681100910X)
Supplement: Supplementary file 1 [file e-67-0o876-sup1.cif]

##############################################################################
###                                                                        ###
###        Electronic paper (Acta Crystallographica Section E)             ###
###                                                                        ###
##############################################################################
#                                                                            #
# This CIF contains the data in a paper accepted for publication in Acta     #
# Crystallographica Section E. It conforms to the requirements of Notes      #
# for Authors for Section E, and has been peer reviewed under the auspices   #
# of the IUCr Commission on Journals.                                        #
#                                                                            #
# Full details of the Crystallographic Information File format               #
# are given in the paper "The Crystallographic Information File (CIF):       #
# a New Standard Archive File for Crystallography" by S. R. Hall, F. H.      #
# Allen and I. D. Brown [Acta Cryst. (1991), A47, 655-685].                  #
#                                                                            #
# The current version of the core CIF dictionary is obtainable from          #
# ftp://ftp.iucr.org/pub/cif_core.dic. The current version number is 2.4.    #
#                                                                            #
# Software is freely available for graphical display of the structure(s) in  #
# this CIF.  For information consult the CIF home page http://www.iucr.org/  #
# cif/home.html                                                              #
#                                                                            #
# This file may be used for bona fide research purposes within the           #
# scientific community so long as proper attribution is given to the journal # 
# article from which it was obtained.                                        #
#                                                                            #
##############################################################################
                                             
data_I
_audit_creation_method     SHELXL-97
_chemical_name_systematic
;
2,5-Bis{2,2-bis[4-(dimethylamino)phenyl]ethenyl}-
<i>N</i>,<i>N</i>'-diphenyl-<i>N</i>,<i>N</i>'-dipropylbenzene-1,4-diamine
;
_chemical_name_common     ?
_chemical_formula_moiety     'C60 H68 N6'
_chemical_formula_sum     'C60 H68 N6'
_chemical_formula_iupac     'C60 H68 N6'
_chemical_formula_weight     873.20
_chemical_melting_point     487
_symmetry_cell_setting     monoclinic
_symmetry_space_group_name_H-M     'C 2/c'
_symmetry_space_group_name_Hall     '-C 2yc'
loop_
    _symmetry_equiv_pos_as_xyz
    'x, y, z'
    '-x, y, -z+1/2'
    'x+1/2, y+1/2, z'
    '-x+1/2, y+1/2, -z+1/2'
    '-x, -y, -z'
    'x, -y, z-1/2'
    '-x+1/2, -y+1/2, -z'
    'x+1/2, -y+1/2, z-1/2'
_cell_length_a     20.485(9)
_cell_length_b     12.0782(16)
_cell_length_c     21.108(9)
_cell_angle_alpha     90.00
_cell_angle_beta     107.60(2)
_cell_angle_gamma     90.00
_cell_volume     4978(3)
_cell_formula_units_Z     4
_cell_measurement_reflns_used     25
_cell_measurement_theta_min     25
_cell_measurement_theta_max     42
_cell_measurement_temperature     193(2)
_exptl_crystal_description     block
_exptl_crystal_colour     orange
_exptl_crystal_size_max     0.50
_exptl_crystal_size_mid     0.30
_exptl_crystal_size_min     0.20
_exptl_crystal_density_diffrn     1.165
_exptl_crystal_density_meas     ?
_exptl_crystal_density_method     'not measured'
_exptl_crystal_F_000     1880
_exptl_absorpt_coefficient_mu     0.520
_exptl_absorpt_correction_type     none
_exptl_special_details
;
^1^H-NMR (CDCl~3~, 400 MHz): \d (ppm) = 7.24
(s, 2H), 7.10 (t, 8H), 6.87 (d, ^3^J = 8.7 Hz, 4H), 6.83 (t, 4H), 6.78 (d,
^3^J = 8.2 Hz, 8H), 6.76 (s, 2H), 6.67 (d, ^3^J = 8.6 Hz, 4H), 6.50 (s, 2H),
6.48 (d, ^3^J = 8.7 Hz, 4H), 6.43 (d, ^3^J = 8.6 Hz, 4H), 2.89 (s, 24H).
^13^C-NMR (CDCl~3~, 75 MHz): \d (ppm) = 149.6, 149.3, 147.5, 143.3, 142.3,
136.9, 132.2, 131.0, 128.7, 121.8, 121.0, 120.4 , 112.0, 111.6, 40.4, 20.4,
11.5. UV-vis (CH~2~Cl~2~): \l~max~ = 406 nm, \e = 33680 cm^2^/mmol.
;
_diffrn_ambient_temperature     193(2)
_diffrn_radiation_type     CuK\a
_diffrn_radiation_wavelength     1.54178
_diffrn_radiation_monochromator     graphite
_diffrn_measurement_device_type     'Enraf--Nonius CAD-4'
_diffrn_measurement_device     '\k-geometry diffractometer'
_diffrn_measurement_method     \w/2\q
_diffrn_detector_area_resol_mean     ?
_diffrn_reflns_number     4859
_diffrn_reflns_av_R_equivalents     0.0640
_diffrn_reflns_av_sigmaI/netI     0.0386
_diffrn_reflns_theta_min     4.30
_diffrn_reflns_theta_max     69.94
_diffrn_reflns_theta_full     69.94
_diffrn_measured_fraction_theta_max     1.000
_diffrn_measured_fraction_theta_full     1.000
_diffrn_reflns_limit_h_min     0
_diffrn_reflns_limit_h_max     24
_diffrn_reflns_limit_k_min     -14
_diffrn_reflns_limit_k_max     0
_diffrn_reflns_limit_l_min     -25
_diffrn_reflns_limit_l_max     24
_diffrn_standards_number     3
_diffrn_standards_interval_count     ?
_diffrn_standards_interval_time     60
_diffrn_standards_decay_%     2
_refine_special_details
;
Refinement of <i>F</i>^2^ against ALL reflections. The weighted <i>R</i>-factor
<i>wR</i> and goodness of fit <i>S</i> are based on <i>F</i>^2^, conventional
<i>R</i>-factors <i>R</i> are based on <i>F</i>, with <i>F</i> set to zero for
negative <i>F</i>^2^. The threshold expression of <i>F</i>^2^ >
\s(<i>F</i>^2^) is used only for calculating <i>R</i>-factors(gt) <i>etc</i>.
and is not relevant to the choice of reflections for refinement.
<i>R</i>-factors based on <i>F</i>^2^ are statistically about twice as large
as those based on <i>F</i>, and <i>R</i>- factors based on ALL data will be
even larger.
;
_reflns_number_total     4720
_reflns_number_gt     3352
_reflns_threshold_expression     I>2\s(I)
_refine_ls_structure_factor_coef     Fsqd
_refine_ls_matrix_type     full
_refine_ls_R_factor_all     0.1013
_refine_ls_R_factor_gt     0.0741
_refine_ls_wR_factor_ref     0.2320
_refine_ls_wR_factor_obs     0.2158
_refine_ls_goodness_of_fit_ref     1.087
_refine_ls_restrained_S_all     1.087
_refine_ls_number_reflns     4720
_refine_ls_number_parameters     303
_refine_ls_number_restraints     0
_refine_ls_hydrogen_treatment     constr
_refine_ls_weighting_scheme     calc
_refine_ls_weighting_details
         'calc w=1/[\s^2^(Fo^2^)+(0.1466P)^2^+0.3409P] where P=(Fo^2^+2Fc^2^)/3'
_atom_sites_solution_hydrogens     geom
_atom_sites_solution_primary     direct
_atom_sites_solution_secondary     difmap
_refine_ls_shift/su_max     0.000
_refine_ls_shift/su_mean     0.000
_refine_diff_density_max     0.279
_refine_diff_density_min     -0.223
_refine_ls_extinction_method     none
_refine_ls_extinction_coef     ?
loop_
    _atom_type_symbol
    _atom_type_description
    _atom_type_scat_dispersion_real
    _atom_type_scat_dispersion_imag
    _atom_type_scat_source
    'C' 'C' 0.0181 0.0091
                         'International Tables Vol C Tables 4.2.6.8 and 6.1.1.4'
    'H' 'H' 0.0000 0.0000
                         'International Tables Vol C Tables 4.2.6.8 and 6.1.1.4'
    'N' 'N' 0.0311 0.0180
                         'International Tables Vol C Tables 4.2.6.8 and 6.1.1.4'
_computing_data_collection     '<i>CAD-4 Software</i> (Enraf--Nonius, 1989)'
_computing_cell_refinement     '<i>CAD-4 Software</i> (Enraf--Nonius, 1989)'
_computing_data_reduction     'Corinc (Dr\"ager & Gattow, 1971)'
_computing_structure_solution     'SIR97 (Altomare <i>et al.</i>, 1999)'
_computing_structure_refinement     'SHELXL97 (Sheldrick, 2008)'
_computing_molecular_graphics     'PLATON (Spek, 2009)'
_computing_publication_material     'PLATON (Spek, 2009)'
loop_
    _atom_site_type_symbol
    _atom_site_label
    _atom_site_fract_x
    _atom_site_fract_y
    _atom_site_fract_z
    _atom_site_U_iso_or_equiv
    _atom_site_adp_type
    _atom_site_calc_flag
    _atom_site_refinement_flags
    _atom_site_occupancy
    _atom_site_disorder_assembly
    _atom_site_disorder_group
    C C1 0.21619(12) 0.6465(2) 0.48219(12) 0.0467(6) Uani d . 1 . .
    C C2 0.28093(12) 0.6668(2) 0.47567(12) 0.0483(6) Uani d . 1 . .
    H H2 0.3025 0.6096 0.4584 0.058 Uiso calc R 1 . .
    C C3 0.18502(12) 0.7339(2) 0.50685(12) 0.0462(6) Uani d . 1 . .
    C C4 0.18219(12) 0.5391(2) 0.46690(12) 0.0469(6) Uani d . 1 . .
    H H4 0.1543 0.5189 0.4937 0.056 Uiso calc R 1 . .
    C C5 0.18481(12) 0.4645(2) 0.41993(11) 0.0440(5) Uani d . 1 . .
    C C6 0.21911(11) 0.4822(2) 0.36801(11) 0.0430(5) Uani d . 1 . .
    C C7 0.26348(12) 0.4027(2) 0.35679(12) 0.0463(6) Uani d . 1 . .
    H H7 0.2729 0.3386 0.3841 0.056 Uiso calc R 1 . .
    C C8 0.29436(13) 0.4136(2) 0.30741(13) 0.0500(6) Uani d . 1 . .
    H H8 0.3254 0.3583 0.3025 0.060 Uiso calc R 1 . .
    C C9 0.28079(12) 0.5045(2) 0.26460(12) 0.0475(6) Uani d . 1 . .
    C C10 0.23708(13) 0.5856(2) 0.27643(13) 0.0485(6) Uani d . 1 . .
    H H10 0.2276 0.6498 0.2492 0.058 Uiso calc R 1 . .
    C C11 0.20742(13) 0.5744(2) 0.32659(12) 0.0490(6) Uani d . 1 . .
    H H11 0.1781 0.6314 0.3331 0.059 Uiso calc R 1 . .
    N N12 0.30968(12) 0.5151(2) 0.21328(11) 0.0596(6) Uani d . 1 . .
    C C13 0.34078(19) 0.4193(3) 0.19338(18) 0.0781(10) Uani d . 1 . .
    H H13A 0.3765 0.3900 0.2318 0.117 Uiso calc R 1 . .
    H H13B 0.3611 0.4405 0.1587 0.117 Uiso calc R 1 . .
    H H13C 0.3058 0.3624 0.1761 0.117 Uiso calc R 1 . .
    C C14 0.28180(17) 0.5965(3) 0.16197(16) 0.0688(8) Uani d . 1 . .
    H H14A 0.2329 0.5822 0.1412 0.103 Uiso calc R 1 . .
    H H14B 0.3057 0.5919 0.1283 0.103 Uiso calc R 1 . .
    H H14C 0.2879 0.6707 0.1817 0.103 Uiso calc R 1 . .
    C C15 0.14780(12) 0.3576(2) 0.41640(11) 0.0442(5) Uani d . 1 . .
    C C16 0.15885(13) 0.2878(2) 0.47074(12) 0.0498(6) Uani d . 1 . .
    H H16 0.1926 0.3070 0.5111 0.060 Uiso calc R 1 . .
    C C17 0.12212(14) 0.1909(2) 0.46776(14) 0.0549(7) Uani d . 1 . .
    H H17 0.1316 0.1446 0.5059 0.066 Uiso calc R 1 . .
    C C18 0.07141(12) 0.1598(2) 0.40984(14) 0.0510(6) Uani d . 1 . .
    C C19 0.06118(13) 0.2285(2) 0.35475(14) 0.0542(6) Uani d . 1 . .
    H H19 0.0276 0.2093 0.3142 0.065 Uiso calc R 1 . .
    C C20 0.09921(14) 0.3244(2) 0.35803(13) 0.0512(6) Uani d . 1 . .
    H H20 0.0918 0.3686 0.3193 0.061 Uiso calc R 1 . .
    N N21 0.03150(13) 0.0666(2) 0.40884(14) 0.0673(7) Uani d . 1 . .
    C C22 -0.01593(18) 0.0313(3) 0.34656(19) 0.0805(10) Uani d . 1 . .
    H H22A -0.0489 0.0907 0.3285 0.121 Uiso calc R 1 . .
    H H22B -0.0404 -0.0349 0.3539 0.121 Uiso calc R 1 . .
    H H22C 0.0093 0.0140 0.3151 0.121 Uiso calc R 1 . .
    C C23 0.0580(2) -0.0200(3) 0.4572(2) 0.0881(11) Uani d . 1 . .
    H H23A 0.1007 -0.0488 0.4518 0.132 Uiso calc R 1 . .
    H H23B 0.0243 -0.0799 0.4503 0.132 Uiso calc R 1 . .
    H H23C 0.0668 0.0102 0.5021 0.132 Uiso calc R 1 . .
    N N24 0.11885(10) 0.7210(2) 0.51472(10) 0.0497(5) Uani d . 1 . .
    C C25 0.06185(12) 0.6998(2) 0.46013(12) 0.0486(6) Uani d . 1 . .
    C C26 0.06600(15) 0.7106(3) 0.39625(14) 0.0683(9) Uani d . 1 . .
    H H26 0.1082 0.7313 0.3897 0.082 Uiso calc R 1 . .
    C C27 0.0099(2) 0.6919(5) 0.34216(18) 0.1160(19) Uani d . 1 . .
    H H27 0.0141 0.6985 0.2987 0.139 Uiso calc R 1 . .
    C C28 -0.0521(2) 0.6637(5) 0.3498(2) 0.124(2) Uani d . 1 . .
    H H28 -0.0910 0.6514 0.3122 0.149 Uiso calc R 1 . .
    C C29 -0.05672(18) 0.6539(4) 0.4124(2) 0.0959(14) Uani d . 1 . .
    H H29 -0.0996 0.6355 0.4183 0.115 Uiso calc R 1 . .
    C C30 -0.00108(14) 0.6698(3) 0.46759(16) 0.0609(7) Uani d . 1 . .
    H H30 -0.0055 0.6604 0.5108 0.073 Uiso calc R 1 . .
    C C31 0.11212(13) 0.7389(2) 0.58080(13) 0.0540(6) Uani d . 1 . .
    H H31A 0.0648 0.7633 0.5765 0.065 Uiso calc R 1 . .
    H H31B 0.1438 0.7987 0.6033 0.065 Uiso calc R 1 . .
    C C32 0.1277(2) 0.6363(4) 0.62248(18) 0.0875(12) Uani d . 1 . .
    H H32A 0.1751 0.6121 0.6271 0.105 Uiso calc R 1 . .
    H H32B 0.0962 0.5764 0.5999 0.105 Uiso calc R 1 . .
    C C33 0.1201(2) 0.6556(4) 0.69168(17) 0.0960(14) Uani d . 1 . .
    H H33A 0.1442 0.7236 0.7107 0.144 Uiso calc R 1 . .
    H H33B 0.1398 0.5927 0.7205 0.144 Uiso calc R 1 . .
    H H33C 0.0715 0.6627 0.6881 0.144 Uiso calc R 1 . .
loop_
    _atom_site_aniso_label
    _atom_site_aniso_U_11
    _atom_site_aniso_U_22
    _atom_site_aniso_U_33
    _atom_site_aniso_U_12
    _atom_site_aniso_U_13
    _atom_site_aniso_U_23
    C1 0.0514(12) 0.0491(14) 0.0409(12) -0.0079(10) 0.0160(10) -0.0105(11)
    C2 0.0514(13) 0.0504(15) 0.0440(13) -0.0024(10) 0.0160(10) -0.0127(11)
    C3 0.0485(12) 0.0505(15) 0.0417(12) -0.0045(10) 0.0167(9) -0.0093(11)
    C4 0.0519(12) 0.0476(14) 0.0434(12) -0.0059(10) 0.0179(10) -0.0065(11)
    C5 0.0476(11) 0.0452(13) 0.0386(12) -0.0045(10) 0.0123(9) -0.0020(10)
    C6 0.0475(11) 0.0417(13) 0.0393(12) -0.0044(9) 0.0125(9) -0.0072(10)
    C7 0.0540(13) 0.0385(13) 0.0461(13) 0.0005(10) 0.0147(10) -0.0024(10)
    C8 0.0531(13) 0.0461(14) 0.0518(14) 0.0028(10) 0.0172(11) -0.0049(11)
    C9 0.0482(12) 0.0469(14) 0.0481(13) -0.0073(10) 0.0154(10) -0.0057(11)
    C10 0.0548(13) 0.0418(14) 0.0499(14) -0.0016(10) 0.0173(11) 0.0023(11)
    C11 0.0542(13) 0.0445(14) 0.0483(14) 0.0006(10) 0.0155(10) -0.0051(11)
    N12 0.0667(13) 0.0645(16) 0.0563(13) 0.0005(11) 0.0316(11) 0.0015(12)
    C13 0.089(2) 0.089(3) 0.075(2) 0.0114(19) 0.0523(18) 0.0008(19)
    C14 0.0745(18) 0.078(2) 0.0602(17) -0.0070(16) 0.0301(14) 0.0106(16)
    C15 0.0479(11) 0.0475(14) 0.0386(12) -0.0022(10) 0.0153(9) -0.0041(10)
    C16 0.0515(13) 0.0520(15) 0.0428(13) -0.0047(11) 0.0094(10) -0.0026(11)
    C17 0.0586(14) 0.0541(16) 0.0501(14) -0.0031(12) 0.0134(11) 0.0099(12)
    C18 0.0475(12) 0.0437(14) 0.0620(16) 0.0002(10) 0.0168(11) -0.0017(12)
    C19 0.0531(13) 0.0499(16) 0.0526(14) -0.0022(11) 0.0054(11) -0.0061(12)
    C20 0.0605(14) 0.0484(15) 0.0411(13) -0.0038(11) 0.0098(10) -0.0009(11)
    N21 0.0619(13) 0.0475(14) 0.0880(18) -0.0083(10) 0.0162(12) 0.0049(13)
    C22 0.0738(19) 0.059(2) 0.103(3) -0.0172(16) 0.0191(18) -0.0126(19)
    C23 0.101(3) 0.054(2) 0.113(3) -0.0063(18) 0.037(2) 0.015(2)
    N24 0.0468(11) 0.0617(14) 0.0425(11) -0.0074(9) 0.0164(8) -0.0121(10)
    C25 0.0510(13) 0.0464(14) 0.0479(14) -0.0044(10) 0.0142(10) -0.0128(11)
    C26 0.0606(16) 0.097(3) 0.0457(15) 0.0038(16) 0.0140(12) -0.0092(16)
    C27 0.086(3) 0.207(6) 0.0492(19) 0.018(3) 0.0109(17) -0.029(3)
    C28 0.064(2) 0.198(6) 0.089(3) 0.005(3) -0.0083(19) -0.064(3)
    C29 0.0549(17) 0.122(4) 0.103(3) -0.0181(19) 0.0137(18) -0.048(3)
    C30 0.0520(14) 0.0620(18) 0.0696(18) -0.0091(12) 0.0199(13) -0.0150(14)
    C31 0.0545(13) 0.0617(17) 0.0475(14) -0.0002(12) 0.0179(10) -0.0085(13)
    C32 0.099(3) 0.099(3) 0.075(2) 0.044(2) 0.0414(19) 0.023(2)
    C33 0.089(2) 0.144(4) 0.061(2) 0.044(2) 0.0324(17) 0.035(2)
_geom_special_details
;
All e.s.d.'s (except the e.s.d. in the dihedral angle between two l.s. planes)
are estimated using the full covariance matrix. The cell e.s.d.'s are taken
into account individually in the estimation of e.s.d.'s in distances, angles
and torsion angles; correlations between e.s.d.'s in cell parameters are only
used when they are defined by crystal symmetry. An approximate (isotropic)
treatment of cell e.s.d.'s is used for estimating e.s.d.'s involving l.s.
planes.
;
loop_
    _geom_bond_atom_site_label_1
    _geom_bond_atom_site_label_2
    _geom_bond_site_symmetry_2
    _geom_bond_distance
    _geom_bond_publ_flag
    C1 C2 . 1.396(3) ?
    C1 C3 . 1.412(3) ?
    C1 C4 . 1.461(4) ?
    C2 C3 7_566 1.380(4) ?
    C2 H2 . 0.9500 ?
    C3 C2 7_566 1.380(4) ?
    C3 N24 . 1.423(3) ?
    C4 C5 . 1.353(3) ?
    C4 H4 . 0.9500 ?
    C5 C6 . 1.485(3) ?
    C5 C15 . 1.487(3) ?
    C6 C7 . 1.391(3) ?
    C6 C11 . 1.391(4) ?
    C7 C8 . 1.380(4) ?
    C7 H7 . 0.9500 ?
    C8 C9 . 1.395(4) ?
    C8 H8 . 0.9500 ?
    C9 N12 . 1.388(3) ?
    C9 C10 . 1.399(4) ?
    C10 C11 . 1.377(4) ?
    C10 H10 . 0.9500 ?
    C11 H11 . 0.9500 ?
    N12 C13 . 1.443(4) ?
    N12 C14 . 1.447(4) ?
    C13 H13A . 0.9800 ?
    C13 H13B . 0.9800 ?
    C13 H13C . 0.9800 ?
    C14 H14A . 0.9800 ?
    C14 H14B . 0.9800 ?
    C14 H14C . 0.9800 ?
    C15 C16 . 1.386(4) ?
    C15 C20 . 1.389(3) ?
    C16 C17 . 1.382(4) ?
    C16 H16 . 0.9500 ?
    C17 C18 . 1.395(4) ?
    C17 H17 . 0.9500 ?
    C18 N21 . 1.387(3) ?
    C18 C19 . 1.392(4) ?
    C19 C20 . 1.386(4) ?
    C19 H19 . 0.9500 ?
    C20 H20 . 0.9500 ?
    N21 C22 . 1.443(4) ?
    N21 C23 . 1.447(4) ?
    C22 H22A . 0.9800 ?
    C22 H22B . 0.9800 ?
    C22 H22C . 0.9800 ?
    C23 H23A . 0.9800 ?
    C23 H23B . 0.9800 ?
    C23 H23C . 0.9800 ?
    N24 C25 . 1.394(3) ?
    N24 C31 . 1.459(3) ?
    C25 C26 . 1.383(4) ?
    C25 C30 . 1.393(4) ?
    C26 C27 . 1.372(5) ?
    C26 H26 . 0.9500 ?
    C27 C28 . 1.371(7) ?
    C27 H27 . 0.9500 ?
    C28 C29 . 1.359(6) ?
    C28 H28 . 0.9500 ?
    C29 C30 . 1.374(4) ?
    C29 H29 . 0.9500 ?
    C30 H30 . 0.9500 ?
    C31 C32 . 1.497(5) ?
    C31 H31A . 0.9900 ?
    C31 H31B . 0.9900 ?
    C32 C33 . 1.533(5) ?
    C32 H32A . 0.9900 ?
    C32 H32B . 0.9900 ?
    C33 H33A . 0.9800 ?
    C33 H33B . 0.9800 ?
    C33 H33C . 0.9800 ?
loop_
    _geom_angle_atom_site_label_1
    _geom_angle_atom_site_label_2
    _geom_angle_atom_site_label_3
    _geom_angle_site_symmetry_1
    _geom_angle_site_symmetry_3
    _geom_angle
    _geom_angle_publ_flag
    C2 C1 C3 . . 117.0(2) ?
    C2 C1 C4 . . 122.5(2) ?
    C3 C1 C4 . . 120.4(2) ?
    C3 C2 C1 7_566 . 123.0(2) ?
    C3 C2 H2 7_566 . 118.5 ?
    C1 C2 H2 . . 118.5 ?
    C2 C3 C1 7_566 . 120.0(2) ?
    C2 C3 N24 7_566 . 119.1(2) ?
    C1 C3 N24 . . 120.9(2) ?
    C5 C4 C1 . . 129.1(2) ?
    C5 C4 H4 . . 115.4 ?
    C1 C4 H4 . . 115.4 ?
    C4 C5 C6 . . 125.2(2) ?
    C4 C5 C15 . . 118.8(2) ?
    C6 C5 C15 . . 115.8(2) ?
    C7 C6 C11 . . 116.3(2) ?
    C7 C6 C5 . . 120.3(2) ?
    C11 C6 C5 . . 123.3(2) ?
    C8 C7 C6 . . 122.3(2) ?
    C8 C7 H7 . . 118.8 ?
    C6 C7 H7 . . 118.8 ?
    C7 C8 C9 . . 121.2(2) ?
    C7 C8 H8 . . 119.4 ?
    C9 C8 H8 . . 119.4 ?
    N12 C9 C8 . . 121.9(2) ?
    N12 C9 C10 . . 121.4(2) ?
    C8 C9 C10 . . 116.6(2) ?
    C11 C10 C9 . . 121.6(2) ?
    C11 C10 H10 . . 119.2 ?
    C9 C10 H10 . . 119.2 ?
    C10 C11 C6 . . 122.0(2) ?
    C10 C11 H11 . . 119.0 ?
    C6 C11 H11 . . 119.0 ?
    C9 N12 C13 . . 118.9(2) ?
    C9 N12 C14 . . 118.8(2) ?
    C13 N12 C14 . . 115.9(2) ?
    N12 C13 H13A . . 109.5 ?
    N12 C13 H13B . . 109.5 ?
    H13A C13 H13B . . 109.5 ?
    N12 C13 H13C . . 109.5 ?
    H13A C13 H13C . . 109.5 ?
    H13B C13 H13C . . 109.5 ?
    N12 C14 H14A . . 109.5 ?
    N12 C14 H14B . . 109.5 ?
    H14A C14 H14B . . 109.5 ?
    N12 C14 H14C . . 109.5 ?
    H14A C14 H14C . . 109.5 ?
    H14B C14 H14C . . 109.5 ?
    C16 C15 C20 . . 116.8(2) ?
    C16 C15 C5 . . 122.3(2) ?
    C20 C15 C5 . . 120.9(2) ?
    C17 C16 C15 . . 121.8(2) ?
    C17 C16 H16 . . 119.1 ?
    C15 C16 H16 . . 119.1 ?
    C16 C17 C18 . . 121.3(2) ?
    C16 C17 H17 . . 119.4 ?
    C18 C17 H17 . . 119.4 ?
    N21 C18 C19 . . 122.1(3) ?
    N21 C18 C17 . . 120.7(3) ?
    C19 C18 C17 . . 117.1(2) ?
    C20 C19 C18 . . 121.1(2) ?
    C20 C19 H19 . . 119.5 ?
    C18 C19 H19 . . 119.5 ?
    C19 C20 C15 . . 121.8(2) ?
    C19 C20 H20 . . 119.1 ?
    C15 C20 H20 . . 119.1 ?
    C18 N21 C22 . . 119.0(3) ?
    C18 N21 C23 . . 118.8(3) ?
    C22 N21 C23 . . 115.7(3) ?
    N21 C22 H22A . . 109.5 ?
    N21 C22 H22B . . 109.5 ?
    H22A C22 H22B . . 109.5 ?
    N21 C22 H22C . . 109.5 ?
    H22A C22 H22C . . 109.5 ?
    H22B C22 H22C . . 109.5 ?
    N21 C23 H23A . . 109.5 ?
    N21 C23 H23B . . 109.5 ?
    H23A C23 H23B . . 109.5 ?
    N21 C23 H23C . . 109.5 ?
    H23A C23 H23C . . 109.5 ?
    H23B C23 H23C . . 109.5 ?
    C25 N24 C3 . . 120.86(19) ?
    C25 N24 C31 . . 121.3(2) ?
    C3 N24 C31 . . 117.7(2) ?
    C26 C25 C30 . . 117.8(3) ?
    C26 C25 N24 . . 120.4(2) ?
    C30 C25 N24 . . 121.8(2) ?
    C27 C26 C25 . . 120.9(3) ?
    C27 C26 H26 . . 119.6 ?
    C25 C26 H26 . . 119.6 ?
    C28 C27 C26 . . 121.1(4) ?
    C28 C27 H27 . . 119.5 ?
    C26 C27 H27 . . 119.5 ?
    C29 C28 C27 . . 118.4(3) ?
    C29 C28 H28 . . 120.8 ?
    C27 C28 H28 . . 120.8 ?
    C28 C29 C30 . . 121.9(4) ?
    C28 C29 H29 . . 119.1 ?
    C30 C29 H29 . . 119.1 ?
    C29 C30 C25 . . 120.0(3) ?
    C29 C30 H30 . . 120.0 ?
    C25 C30 H30 . . 120.0 ?
    N24 C31 C32 . . 112.0(3) ?
    N24 C31 H31A . . 109.2 ?
    C32 C31 H31A . . 109.2 ?
    N24 C31 H31B . . 109.2 ?
    C32 C31 H31B . . 109.2 ?
    H31A C31 H31B . . 107.9 ?
    C31 C32 C33 . . 111.7(3) ?
    C31 C32 H32A . . 109.3 ?
    C33 C32 H32A . . 109.3 ?
    C31 C32 H32B . . 109.3 ?
    C33 C32 H32B . . 109.3 ?
    H32A C32 H32B . . 107.9 ?
    C32 C33 H33A . . 109.5 ?
    C32 C33 H33B . . 109.5 ?
    H33A C33 H33B . . 109.5 ?
    C32 C33 H33C . . 109.5 ?
    H33A C33 H33C . . 109.5 ?
    H33B C33 H33C . . 109.5 ?
loop_
    _geom_torsion_atom_site_label_1
    _geom_torsion_atom_site_label_2
    _geom_torsion_atom_site_label_3
    _geom_torsion_atom_site_label_4
    _geom_torsion_site_symmetry_1
    _geom_torsion_site_symmetry_2
    _geom_torsion_site_symmetry_3
    _geom_torsion_site_symmetry_4
    _geom_torsion
    _geom_torsion_publ_flag
    C3 C1 C2 C3 . . . 7_566 1.1(4) ?
    C4 C1 C2 C3 . . . 7_566 -176.6(2) ?
    C2 C1 C3 C2 . . . 7_566 -1.1(4) ?
    C4 C1 C3 C2 . . . 7_566 176.7(2) ?
    C2 C1 C3 N24 . . . . 179.6(2) ?
    C4 C1 C3 N24 . . . . -2.6(4) ?
    C2 C1 C4 C5 . . . . -33.7(4) ?
    C3 C1 C4 C5 . . . . 148.6(3) ?
    C1 C4 C5 C6 . . . . -6.4(4) ?
    C1 C4 C5 C15 . . . . 177.1(2) ?
    C4 C5 C6 C7 . . . . 131.4(3) ?
    C15 C5 C6 C7 . . . . -52.0(3) ?
    C4 C5 C6 C11 . . . . -51.3(3) ?
    C15 C5 C6 C11 . . . . 125.4(3) ?
    C11 C6 C7 C8 . . . . -0.1(3) ?
    C5 C6 C7 C8 . . . . 177.4(2) ?
    C6 C7 C8 C9 . . . . -1.9(4) ?
    C7 C8 C9 N12 . . . . -177.9(2) ?
    C7 C8 C9 C10 . . . . 2.9(4) ?
    N12 C9 C10 C11 . . . . 178.9(2) ?
    C8 C9 C10 C11 . . . . -1.9(4) ?
    C9 C10 C11 C6 . . . . -0.1(4) ?
    C7 C6 C11 C10 . . . . 1.2(3) ?
    C5 C6 C11 C10 . . . . -176.3(2) ?
    C8 C9 N12 C13 . . . . 15.2(4) ?
    C10 C9 N12 C13 . . . . -165.6(3) ?
    C8 C9 N12 C14 . . . . 165.9(3) ?
    C10 C9 N12 C14 . . . . -14.9(4) ?
    C4 C5 C15 C16 . . . . -55.0(3) ?
    C6 C5 C15 C16 . . . . 128.2(3) ?
    C4 C5 C15 C20 . . . . 123.8(3) ?
    C6 C5 C15 C20 . . . . -53.0(3) ?
    C20 C15 C16 C17 . . . . -1.6(4) ?
    C5 C15 C16 C17 . . . . 177.2(2) ?
    C15 C16 C17 C18 . . . . -0.9(4) ?
    C16 C17 C18 N21 . . . . -175.3(3) ?
    C16 C17 C18 C19 . . . . 2.1(4) ?
    N21 C18 C19 C20 . . . . 176.4(3) ?
    C17 C18 C19 C20 . . . . -1.0(4) ?
    C18 C19 C20 C15 . . . . -1.6(4) ?
    C16 C15 C20 C19 . . . . 2.8(4) ?
    C5 C15 C20 C19 . . . . -176.0(2) ?
    C19 C18 N21 C22 . . . . 8.5(4) ?
    C17 C18 N21 C22 . . . . -174.2(3) ?
    C19 C18 N21 C23 . . . . 159.1(3) ?
    C17 C18 N21 C23 . . . . -23.6(4) ?
    C2 C3 N24 C25 7_566 . . . 118.7(3) ?
    C1 C3 N24 C25 . . . . -61.9(4) ?
    C2 C3 N24 C31 7_566 . . . -56.8(3) ?
    C1 C3 N24 C31 . . . . 122.5(3) ?
    C3 N24 C25 C26 . . . . -11.8(4) ?
    C31 N24 C25 C26 . . . . 163.6(3) ?
    C3 N24 C25 C30 . . . . 169.8(3) ?
    C31 N24 C25 C30 . . . . -14.8(4) ?
    C30 C25 C26 C27 . . . . -0.3(6) ?
    N24 C25 C26 C27 . . . . -178.8(4) ?
    C25 C26 C27 C28 . . . . 1.1(8) ?
    C26 C27 C28 C29 . . . . -0.5(9) ?
    C27 C28 C29 C30 . . . . -0.9(9) ?
    C28 C29 C30 C25 . . . . 1.7(7) ?
    C26 C25 C30 C29 . . . . -1.1(5) ?
    N24 C25 C30 C29 . . . . 177.4(3) ?
    C25 N24 C31 C32 . . . . 98.4(3) ?
    C3 N24 C31 C32 . . . . -86.1(3) ?
    N24 C31 C32 C33 . . . . -179.7(3) ?
data_global
_journal_date_recd_electronic     2011-03-08
_journal_date_accepted     2011-03-09
_journal_name_full     'Acta Crystallographica, Section E'
_journal_year     2011
_journal_volume     67
_journal_issue      4
_journal_page_first     o876
_journal_page_last     o876
_journal_paper_category     QO
_journal_coeditor_code     BT5488
_publ_contact_author_name     'Detert, Heiner'
_publ_contact_author_address
;
University Mainz
Duesbergweg 10-14
55099 Mainz
Germany
;
_publ_contact_author_email     detert@uni-mainz.de
_publ_contact_author_phone     '+496131-3924189'
_publ_section_title
;\
2,5-Bis{2,2-bis[4-(dimethylamino)phenyl]ethenyl}-<i>N</i>,<i>N</i>'-diphenyl-\
<i>N</i>,<i>N</i>'-dipropylbenzene-1,4-diamine
;
loop_
    _publ_author_name
    _publ_author_address
    'Schmitt, Volker'
;
University Mainz
Duesbergweg 10-14
55099 Mainz
Germany
;
    'Schollmeyer, Dieter'
;
University Mainz
Duesbergweg 10-14
55099 Mainz
Germany
;
    'Detert, Heiner'
;
University Mainz
Duesbergweg 10-14
55099 Mainz
Germany
;
