# Supplementary material for: 2,5-Bis{2,2-bis­[4-(dimethyl­amino)­phen­yl]ethen­yl}-N,N′-diphenyl-N,N′-dipropyl­benzene-1,4-diamine
Source: Acta Crystallogr Sect E Struct Rep Online. 2011 Mar 12;67(Pt 4):o876. doi: 10.1107/S160053681100910X (PMC3099848; doi:10.1107/S160053681100910X)
Supplement: Supplementary file 2 [file e-67-0o876-Isup2.hkl]

# 
# h,k,l, Fc-squared, Fo-squared, sigma(Fo-squared) and status flag 
# 
data_I
_shelx_title ' rs09 in C 2/c' 
_shelx_refln_list_code          4 
_shelx_F_calc_maximum      332.80 
_exptl_crystal_F_000      1880.00 
_reflns_d_resolution_high  0.8207 
 
loop_ 
 _symmetry_equiv_pos_as_xyz 
 'x, y, z' 
 '-x, y, -z+1/2' 
 'x+1/2, y+1/2, z' 
 '-x+1/2, y+1/2, -z+1/2' 
 '-x, -y, -z' 
 'x, -y, z-1/2' 
 '-x+1/2, -y+1/2, -z' 
 'x+1/2, -y+1/2, z-1/2' 
 
_cell_length_a    20.4852 
_cell_length_b    12.0782 
_cell_length_c    21.1075 
_cell_angle_alpha  90.000 
_cell_angle_beta  107.601 
_cell_angle_gamma  90.000 
 
_shelx_F_squared_multiplier     1.000 
 
loop_ 
 _refln_index_h 
 _refln_index_k 
 _refln_index_l 
 _refln_F_squared_calc 
 _refln_F_squared_meas 
 _refln_F_squared_sigma 
 _refln_observed_status 
   2   0   0    12888.30    14677.33    161.85 o 
   4   0   0     3866.74     4296.38     65.72 o 
   6   0   0      180.28      173.62     12.75 o 
   8   0   0     4540.31     4454.31     81.42 o 
  10   0   0     1789.01     2380.66     61.80 o 
  12   0   0     5444.00     5985.50    116.73 o 
  14   0   0     2265.62     2414.02     64.74 o 
  16   0   0     1232.83     1462.53     53.95 o 
  18   0   0     2581.85     3345.88    101.03 o 
  20   0   0      112.93       92.21     20.60 o 
  22   0   0       43.26       68.66     14.71 o 
   1   1   0       75.70       52.97      4.90 o 
   3   1   0    10634.91    14151.57    163.81 o 
   5   1   0     5898.07     6820.26     95.15 o 
   7   1   0     1343.69     1212.40     33.35 o 
   9   1   0        2.71        5.89     10.79 o 
  11   1   0      734.95      692.52     28.45 o 
  13   1   0        0.08        0.00     16.68 o 
  15   1   0       61.93       70.63     17.66 o 
  17   1   0      513.39      638.57     38.26 o 
  19   1   0       47.29       61.80     19.62 o 
  21   1   0      182.07      198.14     22.56 o 
  23   1   0       13.02       40.22     11.77 o 
   0   2   0     4430.21     2546.44     42.18 o 
   2   2   0    59264.89    49607.49    526.75 o 
   4   2   0    55065.94    63670.78    671.92 o 
   6   2   0     6248.29     8042.47    115.75 o 
   8   2   0     3575.10     3317.43     66.70 o 
  10   2   0     1028.56      808.27     27.47 o 
  12   2   0      101.89       80.43     11.77 o 
  14   2   0      164.57      102.01     14.71 o 
  16   2   0     1643.83     1086.85     39.24 o 
  18   2   0      848.04      636.61     32.37 o 
  20   2   0       26.84       15.69     13.73 o 
  22   2   0      241.10      325.66     24.52 o 
   1   3   0   100327.59    74912.96    793.55 o 
   3   3   0     6537.99     5998.26     98.09 o 
   5   3   0      181.97      122.61     13.73 o 
   7   3   0     2832.62     3467.51     72.59 o 
   9   3   0        5.57       38.26     10.79 o 
  11   3   0       24.62       47.08     12.75 o 
  13   3   0       12.56        2.94     14.71 o 
  15   3   0      340.66      318.80     22.56 o 
  17   3   0       81.02       98.09     14.71 o 
  19   3   0      785.74      773.94     31.39 o 
  21   3   0      121.16      108.88     11.77 o 
  23   3   0       30.58       56.89      7.85 o 
   0   4   0       42.69       52.97     10.79 o 
   2   4   0     2954.77     2538.59     65.72 o 
   4   4   0      837.63      724.89     30.41 o 
   6   4   0     2231.68     2419.90     64.74 o 
   8   4   0     4980.37     5408.73    105.94 o 
  10   4   0      803.10     1000.53     36.29 o 
  12   4   0        0.65        8.83     15.69 o 
  14   4   0      991.32      884.78     38.26 o 
  16   4   0      718.33      728.82     32.37 o 
  18   4   0       45.18       29.43     14.71 o 
  20   4   0      130.01      108.88     13.73 o 
  22   4   0        0.16        4.90      6.87 o 
   1   5   0     5606.25     4458.23     99.07 o 
   3   5   0      678.27      993.66     43.16 o 
   5   5   0      576.51      618.95     32.37 o 
   7   5   0      251.69      331.55     25.50 o 
   9   5   0      123.94      139.29     19.62 o 
  11   5   0      249.02      247.19     23.54 o 
  13   5   0       29.14       40.22     15.69 o 
  15   5   0       33.25       17.66     19.62 o 
  17   5   0       35.13       40.22     13.73 o 
  19   5   0       53.60       49.05     10.79 o 
  21   5   0        0.05        0.00      8.83 o 
   0   6   0     3662.60     3854.97     94.17 o 
   2   6   0     3148.24     2606.27     72.59 o 
   4   6   0       19.03       38.26     20.60 o 
   6   6   0        0.16        8.83     20.60 o 
   8   6   0       63.59       74.55     20.60 o 
  10   6   0      262.46      346.26     25.50 o 
  12   6   0        0.71        0.00     19.62 o 
  14   6   0     2141.30     2394.40     66.70 o 
  16   6   0       17.06        0.00     20.60 o 
  18   6   0      260.81      243.27     18.64 o 
  20   6   0        8.32        2.94      9.81 o 
   1   7   0       20.71       16.68     22.56 o 
   3   7   0      444.43      392.36     37.27 o 
   5   7   0        0.92        0.00     34.33 o 
   7   7   0     1214.00     1417.41     56.89 o 
   9   7   0       49.83       31.39     32.37 o 
  11   7   0      723.64      722.93     43.16 o 
  13   7   0        0.00        0.00     20.60 o 
  15   7   0       48.40       52.97     17.66 o 
  17   7   0      296.04      312.91     20.60 o 
  19   7   0       27.79       39.24      8.83 o 
   0   8   0      259.65      312.91     32.37 o 
   2   8   0     1380.24     1824.49     75.53 o 
   4   8   0      136.06      185.39     37.27 o 
   6   8   0       64.81      116.73     32.37 o 
   8   8   0       12.23       30.41     32.37 o 
  10   8   0       10.66        0.00     38.26 o 
  12   8   0       50.18      108.88     19.62 o 
  14   8   0        0.66        9.81     18.64 o 
  16   8   0        1.39        0.00     12.75 o 
  18   8   0       57.69       62.78     10.79 o 
   1   9   0        5.54       82.40     32.37 o 
   3   9   0        1.45       36.29     43.16 o 
   5   9   0      827.04      924.02     58.85 o 
   7   9   0      271.41      288.39     46.10 o 
   9   9   0       65.23       99.07     24.52 o 
  11   9   0       72.34       15.69     25.50 o 
  13   9   0       61.27       20.60     25.50 o 
  15   9   0       75.21       70.63     14.71 o 
  17   9   0        8.32        0.00      9.81 o 
   0  10   0       20.39        0.00     44.14 o 
   2  10   0      566.19      748.43     66.70 o 
   4  10   0      320.35      430.62     51.99 o 
   6  10   0      464.64      554.21     50.03 o 
   8  10   0       93.09       15.69     23.54 o 
  10  10   0       46.16       38.26     20.60 o 
  12  10   0        4.89        5.89     16.68 o 
  14  10   0       48.09       36.29     11.77 o 
  16  10   0        5.22       14.71      6.87 o 
   1  11   0      192.95      349.20     58.85 o 
   3  11   0     3287.24     4204.17    137.33 o 
   5  11   0      469.16      457.10     49.05 o 
   7  11   0       13.50       32.37     23.54 o 
   9  11   0       85.99      129.48     20.60 o 
  11  11   0       32.82       14.71     16.68 o 
  13  11   0      100.37       89.26     12.75 o 
  15  11   0        0.00        0.00      6.87 o 
   0  12   0      707.41     1265.37     76.51 o 
   2  12   0      416.71      586.58     63.76 o 
   4  12   0      698.24      731.76     53.95 o 
   6  12   0      374.80      419.83     37.27 o 
   8  12   0       51.33       62.78     16.68 o 
  10  12   0      197.91      154.00     16.68 o 
  12  12   0       35.14       31.39      8.83 o 
   1  13   0       25.47       30.41     51.99 o 
   3  13   0       23.89       51.99     29.43 o 
   5  13   0       20.08        0.00     28.45 o 
   7  13   0      238.61      209.91     20.60 o 
   9  13   0      320.37      222.67     17.66 o 
  11  13   0       30.61       16.68      5.89 o 
   0  14   0       54.62      118.69     47.08 o 
   2  14   0       13.10       19.62     35.31 o 
   4  14   0        0.40       49.05     21.58 o 
   6  14   0        0.25        0.00     17.66 o 
 -23   1   1        0.00       16.68     10.79 o 
 -21   1   1        2.93       15.69     16.68 o 
 -19   1   1      591.73      838.68     44.14 o 
 -17   1   1      191.27      274.65     29.43 o 
 -15   1   1      211.82      363.92     27.47 o 
 -13   1   1      150.86      143.21     18.64 o 
 -11   1   1     3904.47     4023.69     85.34 o 
  -9   1   1     2981.15     2776.95     60.82 o 
  -7   1   1     5805.41     5159.58     80.43 o 
  -5   1   1    11782.83    12816.55    154.98 o 
  -3   1   1     3417.64     4378.78     62.78 o 
  -1   1   1      549.71      571.87     13.73 o 
   1   1   1    11348.90    10810.59    123.59 o 
   3   1   1    13149.75    16493.98    187.35 o 
   5   1   1    19839.67    16974.62    199.12 o 
   7   1   1       25.26       21.58      7.85 o 
   9   1   1      155.73      228.55     13.73 o 
  11   1   1     3280.25     2910.36     72.59 o 
  13   1   1      853.57      747.45     34.33 o 
  15   1   1      410.54      440.43     30.41 o 
  17   1   1        1.10       16.68     18.64 o 
  19   1   1      219.11      306.04     27.47 o 
  21   1   1      173.45      223.65     21.58 o 
  23   1   1        0.81        1.96     12.75 o 
 -22   2   1      177.04      283.48     22.56 o 
 -20   2   1        5.43        3.92     21.58 o 
 -18   2   1     1179.08     1352.67     48.06 o 
 -16   2   1      192.57      198.14     19.62 o 
 -14   2   1       16.08       36.29     11.77 o 
 -12   2   1        3.10        0.00     12.75 o 
 -10   2   1     1266.15     1285.97     34.33 o 
  -8   2   1    13520.65    15867.18    200.11 o 
  -6   2   1      180.36      274.65     14.71 o 
  -4   2   1    40768.20    49427.00    527.73 o 
  -2   2   1    26131.31    24446.20    269.75 o 
   0   2   1     2080.57     2007.56    505.17 o 
   2   2   1      213.43      228.55     11.77 o 
   4   2   1    36809.54    39972.02    434.54 o 
   6   2   1     3835.63     4336.60     75.53 o 
   8   2   1        3.78       17.66      8.83 o 
  10   2   1     2276.99     2491.51     60.82 o 
  12   2   1      169.72      202.07     17.66 o 
  14   2   1     1263.25     1272.24     40.22 o 
  16   2   1       33.76       24.52     11.77 o 
  18   2   1      310.70      314.87     21.58 o 
  20   2   1       56.56       70.63     15.69 o 
  22   2   1      147.66      176.56     17.66 o 
 -23   3   1       73.88       66.70      9.81 o 
 -21   3   1       56.89       51.99     11.77 o 
 -19   3   1       37.21       20.60     14.71 o 
 -17   3   1        0.00        0.00     14.71 o 
 -15   3   1      259.74      202.07     20.60 o 
 -13   3   1      237.59      212.86     17.66 o 
 -11   3   1     2249.95     2207.04     59.84 o 
  -9   3   1        4.21       25.50     12.75 o 
  -7   3   1      629.22      810.23     27.47 o 
  -5   3   1     1898.10     2217.83     52.97 o 
  -3   3   1    15703.96    14647.91    186.37 o 
  -1   3   1     4512.71     3232.09     56.89 o 
   1   3   1     3487.37     2658.26     57.87 o 
   3   3   1     4258.25     3724.51     70.63 o 
   5   3   1     3146.40     3520.48     70.63 o 
   7   3   1     2386.66     2639.62     62.78 o 
   9   3   1       47.80       82.40     11.77 o 
  11   3   1       20.37       69.64     12.75 o 
  13   3   1       69.67      100.05     16.68 o 
  15   3   1      503.66      502.23     27.47 o 
  17   3   1      228.04      210.90     18.64 o 
  19   3   1       83.83       63.76     14.71 o 
  21   3   1        0.84        3.92      6.87 o 
 -22   4   1       26.85       16.68      7.85 o 
 -20   4   1      130.94      165.77     14.71 o 
 -18   4   1     2059.76     2224.70     67.68 o 
 -16   4   1      575.31      670.94     32.37 o 
 -14   4   1      169.19      222.67     21.58 o 
 -12   4   1       42.76       74.55     16.68 o 
 -10   4   1     1235.73     1593.00     45.12 o 
  -8   4   1     3659.01     4817.24     97.11 o 
  -6   4   1     2745.21     3247.79     76.51 o 
  -4   4   1     6602.13     6700.59    115.75 o 
  -2   4   1    10490.97     9345.11    138.31 o 
   0   4   1      388.10      246.39     37.27 o 
   2   4   1       22.32        8.83     14.71 o 
   4   4   1     4670.82     3991.32     83.38 o 
   6   4   1     1341.31     1137.85     37.27 o 
   8   4   1      934.94      911.26     33.35 o 
  10   4   1      215.80      231.49     19.62 o 
  12   4   1      330.52      372.75     24.52 o 
  14   4   1     3289.08     3950.12     97.11 o 
  16   4   1      136.69      172.64     19.62 o 
  18   4   1      329.07      315.85     21.58 o 
  20   4   1       65.93       50.03      9.81 o 
  22   4   1        1.11        0.00      6.87 o 
 -21   5   1       83.88       97.11     10.79 o 
 -19   5   1        0.82        6.87     12.75 o 
 -17   5   1       13.85       16.68     13.73 o 
 -15   5   1      440.67      551.27     30.41 o 
 -13   5   1      632.32      719.01     34.33 o 
 -11   5   1      775.28      898.51     38.26 o 
  -9   5   1       13.26        3.92     12.75 o 
  -7   5   1        2.20        0.00     17.66 o 
  -5   5   1     6095.03     6897.75    130.46 o 
  -3   5   1     2502.98     2489.55     71.61 o 
  -1   5   1      140.84      108.88     13.73 o 
   1   5   1     2620.76     2123.67     58.85 o 
   3   5   1    30018.34    27579.22    353.13 o 
   5   5   1      497.69      237.38     27.47 o 
   7   5   1      326.42      370.78     27.47 o 
   9   5   1      712.83      905.38     38.26 o 
  11   5   1      213.39      316.83     24.52 o 
  13   5   1        0.62        0.00     20.60 o 
  15   5   1      779.94      846.52     38.26 o 
  17   5   1      656.82      710.18     31.39 o 
  19   5   1        3.29        0.00     12.75 o 
  21   5   1      105.14      103.98      9.81 o 
 -22   6   1        1.94        0.00      7.85 o 
 -20   6   1        0.26        0.00     11.77 o 
 -18   6   1       35.60       28.45     13.73 o 
 -16   6   1       35.84       66.70     15.69 o 
 -14   6   1      952.90      973.06     45.12 o 
 -12   6   1       42.33       23.54     17.66 o 
 -10   6   1      134.07      191.28     23.54 o 
  -8   6   1      399.08      403.15     30.41 o 
  -6   6   1        4.96        0.00     16.68 o 
  -4   6   1     3577.63     4064.89    104.96 o 
  -2   6   1     5770.82     5919.78    123.59 o 
   0   6   1     4131.04     3840.04    369.80 o 
   2   6   1       72.25       83.38     23.54 o 
   4   6   1     1085.16     1104.50     48.06 o 
   6   6   1      540.52      449.26     37.27 o 
   8   6   1      142.03       91.22     30.41 o 
  10   6   1       36.00       37.27     21.58 o 
  12   6   1       76.06       94.17     22.56 o 
  14   6   1     1254.46     1435.07     52.97 o 
  16   6   1      178.60      208.93     19.62 o 
  18   6   1      193.43      222.67     18.64 o 
  20   6   1        0.00        0.98      7.85 o 
 -21   7   1        1.73        0.00      6.87 o 
 -19   7   1      115.62      124.58     12.75 o 
 -17   7   1        7.31        0.00     14.71 o 
 -15   7   1      778.16      842.60     39.24 o 
 -13   7   1      311.50      349.20     30.41 o 
 -11   7   1      432.09      507.13     38.26 o 
  -9   7   1      175.54      213.84     26.48 o 
  -7   7   1      755.71      713.12     43.16 o 
  -5   7   1       47.28        0.00     29.43 o 
  -3   7   1        0.03       39.24     21.58 o 
  -1   7   1      793.57      873.01     40.22 o 
   1   7   1       11.41      106.92     34.33 o 
   3   7   1     4815.35     5627.47    144.19 o 
   5   7   1     4201.58     4402.32    124.58 o 
   7   7   1       27.88       36.29     21.58 o 
   9   7   1     1061.39     1170.22     60.82 o 
  11   7   1      319.82      454.16     32.37 o 
  13   7   1       66.92       76.51     20.60 o 
  15   7   1       39.69       81.42     15.69 o 
  17   7   1       36.43       37.27     14.71 o 
  19   7   1       72.83       83.38      9.81 o 
 -20   8   1        9.02       11.77      5.89 o 
 -18   8   1       85.86       90.24     11.77 o 
 -16   8   1      104.85      130.46     14.71 o 
 -14   8   1       71.67       58.85     16.68 o 
 -12   8   1      122.48      183.43     26.48 o 
 -10   8   1      193.88      165.77     24.52 o 
  -8   8   1      352.09      400.21     37.27 o 
  -6   8   1       47.05       26.48     34.33 o 
  -4   8   1      167.68      190.30     32.37 o 
  -2   8   1     1795.29     1895.12     71.61 o 
   0   8   1       36.02       52.92     39.73 o 
   2   8   1     2066.93     2620.01     94.17 o 
   4   8   1      643.36      648.38     60.82 o 
   6   8   1     2215.43     1981.44     74.55 o 
   8   8   1      526.53      662.11     43.16 o 
  10   8   1      958.86      996.60     50.03 o 
  12   8   1       12.68       12.75     23.54 o 
  14   8   1      244.85      207.95     22.56 o 
  16   8   1       40.74       38.26      9.81 o 
  18   8   1       31.98       33.35      8.83 o 
 -19   9   1       24.66       32.37      6.87 o 
 -17   9   1       38.42       49.05      8.83 o 
 -15   9   1      106.98      161.85     17.66 o 
 -13   9   1       12.45       34.33     15.69 o 
 -11   9   1     1239.78     1240.85     51.01 o 
  -9   9   1       57.09       72.59     22.56 o 
  -7   9   1       77.45      122.61     29.43 o 
  -5   9   1     1420.38     1747.98     77.49 o 
  -3   9   1      758.70     1063.30     61.80 o 
  -1   9   1       52.85       54.93     29.43 o 
   1   9   1     2003.21     2518.97    103.98 o 
   3   9   1      902.17     1067.23     68.66 o 
   5   9   1      604.03      620.92     50.03 o 
   7   9   1      605.94      657.21     53.95 o 
   9   9   1      547.79      534.60     47.08 o 
  11   9   1      368.57      339.39     34.33 o 
  13   9   1      467.24      381.57     27.47 o 
  15   9   1        1.16        3.92     12.75 o 
  17   9   1        3.23        2.94      8.83 o 
 -16  10   1       52.85       59.84     10.79 o 
 -14  10   1       82.01       51.99     12.75 o 
 -12  10   1      279.62      271.71     25.50 o 
 -10  10   1        1.17        0.00     23.54 o 
  -8  10   1      533.38      359.99     37.27 o 
  -6  10   1      101.79      117.71     32.37 o 
  -4  10   1      109.12       41.20     46.10 o 
  -2  10   1      256.00      354.11     51.99 o 
   0  10   1       31.66       37.76     25.99 o 
   2  10   1       30.44       22.56     54.93 o 
   4  10   1       52.70      101.03     37.27 o 
   6  10   1      466.35      549.31     49.05 o 
   8  10   1       42.26       23.54     22.56 o 
  10  10   1       30.10        0.00     25.50 o 
  12  10   1        9.31        7.85     18.64 o 
  14  10   1       45.22       19.62     11.77 o 
  16  10   1      132.33      113.79     10.79 o 
 -15  11   1       44.85       29.43      8.83 o 
 -13  11   1        1.97        0.00     13.73 o 
 -11  11   1      214.36      234.44     22.56 o 
  -9  11   1      102.98      110.84     21.58 o 
  -7  11   1      267.62      291.33     34.33 o 
  -5  11   1       41.32      157.93     32.37 o 
  -3  11   1     3044.11     4550.43    138.31 o 
  -1  11   1      223.73      362.94     47.08 o 
   1  11   1      420.50      683.69     76.51 o 
   3  11   1      428.78      694.48     61.80 o 
   5  11   1     2225.95     2569.98     95.15 o 
   7  11   1       22.48       22.56     31.39 o 
   9  11   1      219.44      136.35     24.52 o 
  11  11   1      153.23       82.40     18.64 o 
  13  11   1        0.65        0.98     11.77 o 
  15  11   1       12.23        0.00      7.85 o 
 -14  12   1        7.90        0.00      7.85 o 
 -12  12   1       39.22       22.56     10.79 o 
 -10  12   1        2.36        0.00     15.69 o 
  -8  12   1      272.77      221.69     25.50 o 
  -6  12   1        9.29       60.82     27.47 o 
  -4  12   1      194.65      349.20     43.16 o 
  -2  12   1      206.98      257.00     48.06 o 
   0  12   1       53.35       24.41     32.42 o 
   2  12   1      148.90      207.95     47.08 o 
   4  12   1       20.02        0.00     44.14 o 
   6  12   1      864.39      765.11     48.06 o 
   8  12   1        1.40       19.62     19.62 o 
  10  12   1       43.44       24.52     12.75 o 
  12  12   1      115.29       90.24     10.79 o 
 -11  13   1      106.57       72.59      8.83 o 
  -9  13   1       10.38        3.92      8.83 o 
  -7  13   1      302.60      204.03     21.58 o 
  -5  13   1       55.71       48.06     24.52 o 
  -3  13   1       65.41       86.32     30.41 o 
  -1  13   1       63.65      105.94     40.22 o 
   1  13   1        9.59       14.71     59.84 o 
   3  13   1        3.97       14.71     41.20 o 
   5  13   1       44.18       58.85     22.56 o 
   7  13   1       19.56        0.00     20.60 o 
   9  13   1      117.31      104.96     12.75 o 
  -6  14   1       13.97       19.62     11.77 o 
  -4  14   1        7.92        0.00     27.47 o 
  -2  14   1        7.29       55.91     32.37 o 
   0  14   1        1.35       31.53     32.55 o 
   2  14   1        0.54       30.41     44.14 o 
   4  14   1       60.86       71.61     23.54 o 
   6  14   1        0.00        0.00     18.64 o 
 -24   0   2       14.83       39.24     11.77 o 
 -22   0   2       12.92       24.52     13.73 o 
 -20   0   2      257.98      351.17     30.41 o 
 -18   0   2      703.49      901.45     44.14 o 
 -16   0   2      118.69      112.80     20.60 o 
 -14   0   2      538.01      577.76     29.43 o 
 -12   0   2      155.73      124.58     14.71 o 
 -10   0   2     3319.79     3265.44     69.64 o 
  -8   0   2     1592.94     1489.02     40.22 o 
  -6   0   2    13637.87    11667.91    146.16 o 
  -4   0   2     8077.90     7946.34    101.03 o 
  -2   0   2      345.93      689.58     17.66 o 
   0   0   2    36873.46    35373.80    420.64 o 
   2   0   2    88188.38    89234.23   1412.51 o 
   4   0   2    31820.99    29745.07    331.55 o 
   6   0   2    27423.06    25687.05    301.14 o 
   8   0   2      922.44      697.43     27.47 o 
  10   0   2     5008.65     4984.98    101.03 o 
  12   0   2      144.61      199.12     20.60 o 
  14   0   2      176.71      164.79     23.54 o 
  16   0   2     2919.09     3165.39     95.15 o 
  18   0   2      210.28      263.86     25.50 o 
  20   0   2       36.17       52.97     15.69 o 
  22   0   2        3.02        4.90     11.77 o 
 -23   1   2       22.10        0.00     22.56 o 
 -21   1   2        1.52        0.00     22.56 o 
 -19   1   2       32.63       13.73     25.50 o 
 -17   1   2        0.56        0.00     24.52 o 
 -15   1   2      200.74      231.49     21.58 o 
 -13   1   2      303.16      269.75     21.58 o 
 -11   1   2      630.50      511.05     24.52 o 
  -9   1   2      228.66      296.23     16.68 o 
  -7   1   2      241.50      226.59     12.75 o 
  -5   1   2    27041.63    32420.01    352.15 o 
  -3   1   2     1652.95     1883.34     34.33 o 
  -1   1   2     1151.23     1057.42     21.58 o 
   1   1   2    16458.71    18870.72    207.95 o 
   3   1   2   110756.65   110295.32   1702.86 o 
   5   1   2    23664.88    24221.57    274.65 o 
   7   1   2      133.26       96.13     10.79 o 
   9   1   2     1138.84      975.02     30.41 o 
  11   1   2     2787.62     2515.05     67.68 o 
  13   1   2      126.91      151.06     16.68 o 
  15   1   2     1244.95     1393.87     51.01 o 
  17   1   2        1.55        0.00     21.58 o 
  19   1   2       21.82       35.31     15.69 o 
  21   1   2       11.46       32.37     13.73 o 
  23   1   2       89.76      108.88     12.75 o 
 -24   2   2       30.37       34.33     11.77 o 
 -22   2   2      389.12      603.26     32.37 o 
 -20   2   2      253.20      324.68     28.45 o 
 -18   2   2      159.44      151.06     22.56 o 
 -16   2   2      187.34      157.93     18.64 o 
 -14   2   2        7.95       31.39     10.79 o 
 -12   2   2       12.15       23.54      8.83 o 
 -10   2   2     5099.80     4211.04     79.45 o 
  -8   2   2      398.94      313.89     16.68 o 
  -6   2   2     1004.96     1047.61     31.39 o 
  -4   2   2    24151.36    27675.35    308.01 o 
  -2   2   2     9203.39     8315.16    104.96 o 
   0   2   2    76908.11    71954.95   6632.90 o 
   2   2   2    34828.14    29912.80    328.60 o 
   4   2   2    14877.41    15226.64    186.37 o 
   6   2   2      410.95      498.30     20.60 o 
   8   2   2     1516.22     1396.81     43.16 o 
  10   2   2      101.80       81.42     13.73 o 
  12   2   2     2085.87     1659.70     45.12 o 
  14   2   2     1592.99     1181.01     40.22 o 
  16   2   2      346.29      286.43     22.56 o 
  18   2   2      676.88      502.23     26.48 o 
  20   2   2       40.66       35.31     12.75 o 
  22   2   2        0.17        2.94     10.79 o 
 -23   3   2       36.29       47.08      8.83 o 
 -21   3   2       24.30       24.52      8.83 o 
 -19   3   2     1824.89     1700.90     47.08 o 
 -17   3   2      158.10      149.10     19.62 o 
 -15   3   2       77.82       98.09     15.69 o 
 -13   3   2        9.48       35.31     10.79 o 
 -11   3   2       36.21       43.16     11.77 o 
  -9   3   2     2334.47     3353.73     71.61 o 
  -7   3   2      715.16     1002.49     30.41 o 
  -5   3   2        0.99       28.45      8.83 o 
  -3   3   2    15081.00    13888.68    173.62 o 
  -1   3   2     5881.54     5954.11     86.32 o 
   1   3   2      461.30      356.07     15.69 o 
   3   3   2     3978.97     3398.85     66.70 o 
   5   3   2     2692.74     2820.11     62.78 o 
   7   3   2       60.82       92.21     13.73 o 
   9   3   2      924.87      907.34     32.37 o 
  11   3   2      720.92      948.54     34.33 o 
  13   3   2     2350.11     2327.70     69.64 o 
  15   3   2      697.88      808.27     34.33 o 
  17   3   2       57.68       15.69     15.69 o 
  19   3   2        0.11        0.00     11.77 o 
  21   3   2       61.08       42.18      8.83 o 
 -22   4   2       81.57       68.66      9.81 o 
 -20   4   2        0.63       15.69      9.81 o 
 -18   4   2      152.38      138.31     17.66 o 
 -16   4   2     1609.50     1512.56     48.06 o 
 -14   4   2      215.16      218.74     21.58 o 
 -12   4   2      816.93      914.21     34.33 o 
 -10   4   2        6.41        0.00     16.68 o 
  -8   4   2        0.31        3.92     15.69 o 
  -6   4   2     5804.72     6843.80    116.73 o 
  -4   4   2    12505.50    12308.44    172.64 o 
  -2   4   2     4199.05     3522.44     67.68 o 
   0   4   2     5320.77     4318.42   1117.25 o 
   2   4   2     1191.93      824.94     28.45 o 
   4   4   2     5374.57     4520.03     90.24 o 
   6   4   2     2733.09     3176.18     76.51 o 
   8   4   2      225.34      315.85     21.58 o 
  10   4   2      559.49      629.74     31.39 o 
  12   4   2      146.59      205.01     19.62 o 
  14   4   2     4564.40     4121.78    103.00 o 
  16   4   2       47.81       42.18     15.69 o 
  18   4   2      102.28       74.55     14.71 o 
  20   4   2        2.39        0.00      6.87 o 
  22   4   2        5.13        4.90      5.89 o 
 -21   5   2       60.90       67.68     11.77 o 
 -19   5   2      227.56      251.11     19.62 o 
 -17   5   2      877.00      960.31     37.27 o 
 -15   5   2      409.21      533.61     29.43 o 
 -13   5   2      309.77      318.80     24.52 o 
 -11   5   2      121.49      121.63     17.66 o 
  -9   5   2       58.10       81.42     13.73 o 
  -7   5   2      753.92      888.70     35.31 o 
  -5   5   2     3443.06     3814.75     89.26 o 
  -3   5   2     2777.23     2508.18     65.72 o 
  -1   5   2      955.45      859.28     29.43 o 
   1   5   2     2822.50     2028.52     62.78 o 
   3   5   2       33.97       14.71     27.47 o 
   5   5   2     1828.16     2037.35     54.93 o 
   7   5   2       56.86       96.13     16.68 o 
   9   5   2       36.50        9.81     25.50 o 
  11   5   2      888.22     1072.13     44.14 o 
  13   5   2      127.09      168.72     20.60 o 
  15   5   2      414.24      410.02     28.45 o 
  17   5   2        0.63       22.56     12.75 o 
  19   5   2       33.65       46.10      9.81 o 
  21   5   2        1.01        0.00      7.85 o 
 -22   6   2       45.14       39.24      7.85 o 
 -20   6   2      106.63      132.42     12.75 o 
 -18   6   2       25.95       71.61     12.75 o 
 -16   6   2        0.03       11.77     14.71 o 
 -14   6   2     1307.91     1302.65     48.06 o 
 -12   6   2       56.03       61.80     18.64 o 
 -10   6   2       68.44       60.82     18.64 o 
  -8   6   2     2110.69     2331.62     64.74 o 
  -6   6   2       60.45       35.31     16.68 o 
  -4   6   2     3284.79     3412.58     92.21 o 
  -2   6   2     1652.85     1609.67     47.08 o 
   0   6   2     3883.52     3738.43    414.92 o 
   2   6   2        0.35        0.00     22.56 o 
   4   6   2     1092.73      920.09     41.20 o 
   6   6   2     2068.61     2356.14     66.70 o 
   8   6   2     1417.86     1503.73     53.95 o 
  10   6   2      779.31      879.87     44.14 o 
  12   6   2      227.59      332.53     26.48 o 
  14   6   2     1808.70     1831.36     58.85 o 
  16   6   2       13.77       24.52     13.73 o 
  18   6   2       69.91       60.82     13.73 o 
  20   6   2        7.39        6.87      6.87 o 
 -21   7   2      148.77      146.16     10.79 o 
 -19   7   2        3.22        6.87      9.81 o 
 -17   7   2       15.93       10.79     13.73 o 
 -15   7   2      361.17      375.69     26.48 o 
 -13   7   2       18.90       29.43     14.71 o 
 -11   7   2      600.42      608.16     34.33 o 
  -9   7   2       83.29      132.42     21.58 o 
  -7   7   2       29.90       52.97     22.56 o 
  -5   7   2     4517.77     5390.09    131.44 o 
  -3   7   2      578.19      397.27     32.37 o 
  -1   7   2      323.84      349.20     24.52 o 
   1   7   2      954.77      781.78     49.05 o 
   3   7   2       57.18       39.24     22.56 o 
   5   7   2      712.15      627.78     41.20 o 
   7   7   2        7.68        0.00     25.50 o 
   9   7   2     2971.85     3446.91    107.90 o 
  11   7   2       23.35       52.97     21.58 o 
  13   7   2      319.32      293.29     30.41 o 
  15   7   2       76.91      113.79     16.68 o 
  17   7   2      516.76      584.62     26.48 o 
  19   7   2        5.16        6.87      8.83 o 
 -20   8   2       65.99       60.82      8.83 o 
 -18   8   2       12.15        7.85     11.77 o 
 -16   8   2      131.18      118.69     16.68 o 
 -14   8   2       80.92       97.11     19.62 o 
 -12   8   2      434.66      346.26     28.45 o 
 -10   8   2       30.73       28.45     21.58 o 
  -8   8   2        0.01        8.83     27.47 o 
  -6   8   2      126.55      197.16     29.43 o 
  -4   8   2       86.18       97.11     25.50 o 
  -2   8   2      563.04      439.45     35.31 o 
   0   8   2      372.95      416.98     24.95 o 
   2   8   2     1367.21     1454.69     67.68 o 
   4   8   2      796.17      507.13     64.74 o 
   6   8   2       29.19        0.00     63.76 o 
   8   8   2       17.68        0.00     45.12 o 
  10   8   2      156.22      142.23     25.50 o 
  12   8   2      270.51      270.73     30.41 o 
  14   8   2       23.93       35.31     15.69 o 
  16   8   2       10.08       11.77     10.79 o 
  18   8   2       56.71       51.99      8.83 o 
 -19   9   2        1.90        1.96      6.87 o 
 -17   9   2        4.26        7.85     11.77 o 
 -15   9   2      108.25      101.03     15.69 o 
 -13   9   2        0.00        0.00     20.60 o 
 -11   9   2        2.68        0.00     24.52 o 
  -9   9   2       11.81        0.00     22.56 o 
  -7   9   2      607.96      726.85     49.05 o 
  -5   9   2      425.82      468.87     43.16 o 
  -3   9   2     1364.45     1504.71     67.68 o 
  -1   9   2      729.27      714.10     43.16 o 
   1   9   2      342.74      367.84     53.95 o 
   3   9   2     1091.76     1188.86     65.72 o 
   5   9   2      284.07      282.50     41.20 o 
   7   9   2      238.20      133.40     36.29 o 
   9   9   2      666.27      595.41     42.18 o 
  11   9   2      988.66      951.48     46.10 o 
  13   9   2      122.09      127.52     18.64 o 
  15   9   2       13.86        2.94     14.71 o 
  17   9   2       17.09       19.62      8.83 o 
 -16  10   2      113.68       99.07     10.79 o 
 -14  10   2        1.88        6.87      9.81 o 
 -12  10   2        4.55       12.75     14.71 o 
 -10  10   2      613.59      466.91     37.27 o 
  -8  10   2       94.93       92.21     26.48 o 
  -6  10   2        7.33       72.59     26.48 o 
  -4  10   2     1447.94     1507.66     75.53 o 
  -2  10   2     1388.90     1791.14     76.51 o 
   0  10   2     1449.21     1711.99    284.95 o 
   2  10   2     1713.71     2113.86     98.09 o 
   4  10   2      317.27      405.12     50.03 o 
   6  10   2       91.35        0.00     45.12 o 
   8  10   2       34.43        2.94     28.45 o 
  10  10   2      102.91       75.53     21.58 o 
  12  10   2       13.59        9.81     17.66 o 
  14  10   2       86.40       70.63     13.73 o 
  16  10   2       16.31        7.85      8.83 o 
 -15  11   2       85.15       81.42      9.81 o 
 -13  11   2      207.46      182.45     15.69 o 
 -11  11   2        9.14       14.71     18.64 o 
  -9  11   2        8.15        1.96     22.56 o 
  -7  11   2      295.74      378.63     37.27 o 
  -5  11   2      319.94      286.43     41.20 o 
  -3  11   2      408.78      630.72     52.97 o 
  -1  11   2      619.15      739.61     47.08 o 
   1  11   2       26.90       25.50     60.82 o 
   3  11   2      462.32      523.81     55.91 o 
   5  11   2      527.83      577.76     50.03 o 
   7  11   2      562.84      615.03     42.18 o 
   9  11   2        1.35        0.00     21.58 o 
  11  11   2       28.23       15.69     17.66 o 
  13  11   2        1.49       12.75      7.85 o 
  15  11   2        0.97        0.00      6.87 o 
 -14  12   2        9.21        8.83      5.89 o 
 -12  12   2        0.01        0.98     10.79 o 
 -10  12   2        2.47       10.79     15.69 o 
  -8  12   2      110.57      104.96     20.60 o 
  -6  12   2        6.33       21.58     21.58 o 
  -4  12   2       24.08       40.22     28.45 o 
  -2  12   2      723.09      867.12     56.89 o 
   0  12   2      754.69      892.64    210.40 o 
   2  12   2      514.14      656.23     65.72 o 
   4  12   2      151.45      183.43     36.29 o 
   6  12   2        2.69        0.00     27.47 o 
   8  12   2       20.73        0.00     21.58 o 
  10  12   2       87.70       78.47     12.75 o 
  12  12   2       57.35       27.47      7.85 o 
 -11  13   2       56.15       63.76      8.83 o 
  -9  13   2       60.45       24.52     10.79 o 
  -7  13   2      197.64      136.35     19.62 o 
  -5  13   2       16.61       16.68     24.52 o 
  -3  13   2       57.92       18.64     30.41 o 
  -1  13   2       16.83       33.35     39.24 o 
   1  13   2        0.30        0.00     55.91 o 
   3  13   2      709.52      770.01     55.91 o 
   5  13   2       66.49       54.93     26.48 o 
   7  13   2       19.22       12.75     15.69 o 
   9  13   2       93.19       71.61      9.81 o 
  -6  14   2       71.43       42.18     13.73 o 
  -4  14   2       56.30       63.76     19.62 o 
  -2  14   2       38.86       24.52     34.33 o 
   0  14   2       22.09       14.58     32.71 o 
   2  14   2      120.94      108.88     39.24 o 
   4  14   2        9.27       51.99     21.58 o 
   6  14   2       31.90        0.00     18.64 o 
 -23   1   3      270.46      329.59     32.37 o 
 -21   1   3       25.73        9.81     26.48 o 
 -19   1   3      201.28      226.59     29.43 o 
 -17   1   3        0.00       29.43     16.68 o 
 -15   1   3        6.24        1.96     15.69 o 
 -13   1   3      463.73      513.02     26.48 o 
 -11   1   3      521.48      450.24     22.56 o 
  -9   1   3    16279.69    15191.33    195.20 o 
  -7   1   3     3074.31     2769.10     52.97 o 
  -5   1   3    43938.99    47461.26    502.23 o 
  -3   1   3    18528.02    19391.58    214.82 o 
  -1   1   3     4141.17     4480.79     62.78 o 
   1   1   3    30185.57    33230.24    355.09 o 
   3   1   3    32035.93    34276.87    371.76 o 
   5   1   3    12786.19    11154.89    144.19 o 
   7   1   3     2092.19     1581.22     42.18 o 
   9   1   3     1010.31      760.20     26.48 o 
  11   1   3        1.65        0.00     14.71 o 
  13   1   3     1319.91     1248.70     44.14 o 
  15   1   3     1119.41     1049.57     45.12 o 
  17   1   3      609.32      580.70     34.33 o 
  19   1   3        5.11        0.00     18.64 o 
  21   1   3       64.14       65.72     14.71 o 
 -24   2   3      126.49      165.77     18.64 o 
 -22   2   3       64.79      105.94     19.62 o 
 -20   2   3       70.85      117.71     20.60 o 
 -18   2   3      155.05      162.83     24.52 o 
 -16   2   3        1.26        0.00     15.69 o 
 -14   2   3      231.31      200.11     17.66 o 
 -12   2   3        1.01       10.79      7.85 o 
 -10   2   3     1898.12     1889.23     49.05 o 
  -8   2   3      774.25      993.66     27.47 o 
  -6   2   3     9627.09    11686.54    150.08 o 
  -4   2   3    20011.70    22937.56    257.98 o 
  -2   2   3    19076.04    20751.12    232.48 o 
   0   2   3     8533.32     8776.81    385.01 o 
   2   2   3    22173.34    23239.68    263.86 o 
   4   2   3     3075.08     3388.06     62.78 o 
   6   2   3     2849.92     2620.99     57.87 o 
   8   2   3    11776.40    13139.27    180.49 o 
  10   2   3     1587.87     1787.22     52.97 o 
  12   2   3     1000.59     1075.08     36.29 o 
  14   2   3      727.89      705.27     32.37 o 
  16   2   3      539.62      511.05     26.48 o 
  18   2   3      166.63      143.21     14.71 o 
  20   2   3       32.77       37.27      9.81 o 
  22   2   3       38.36       44.14      9.81 o 
 -23   3   3        3.53        0.98      9.81 o 
 -21   3   3       53.59       42.18     10.79 o 
 -19   3   3       26.65       15.69     13.73 o 
 -17   3   3       52.30       80.43     11.77 o 
 -15   3   3      602.11      550.29     27.47 o 
 -13   3   3      275.86      256.02     18.64 o 
 -11   3   3      248.97      312.91     19.62 o 
  -9   3   3      105.24      142.23     14.71 o 
  -7   3   3      160.51      217.76     15.69 o 
  -5   3   3      812.52      849.47     25.50 o 
  -3   3   3    13940.87    13547.33    167.74 o 
  -1   3   3      224.36      224.63     11.77 o 
   1   3   3     2048.40     1798.99     44.14 o 
   3   3   3     7816.14     6881.07    106.92 o 
   5   3   3     7749.58     8214.13    125.56 o 
   7   3   3      238.75      217.76     18.64 o 
   9   3   3      126.76      136.35     15.69 o 
  11   3   3      149.00      136.35     16.68 o 
  13   3   3      141.47      192.26     17.66 o 
  15   3   3      660.59      670.94     31.39 o 
  17   3   3      520.29      445.33     25.50 o 
  19   3   3      143.88      138.31     11.77 o 
  21   3   3       16.01       16.68      6.87 o 
 -22   4   3       16.32       31.39      8.83 o 
 -20   4   3       94.41       82.40     15.69 o 
 -18   4   3       90.56       84.36     16.68 o 
 -16   4   3     1166.26     1308.53     43.16 o 
 -14   4   3       70.25       55.91     15.69 o 
 -12   4   3      254.69      415.91     24.52 o 
 -10   4   3      453.65      514.00     26.48 o 
  -8   4   3    17129.28    21372.04    273.67 o 
  -6   4   3     3932.15     4396.43     87.30 o 
  -4   4   3     2715.26     2849.54     62.78 o 
  -2   4   3     2881.34     2537.61     54.93 o 
   0   4   3     9036.59     8658.31   1629.29 o 
   2   4   3     1088.70      843.58     29.43 o 
   4   4   3      504.77      589.53     26.48 o 
   6   4   3     9061.23     9728.65    154.98 o 
   8   4   3     1483.16     1702.86     48.06 o 
  10   4   3      815.02     1051.53     40.22 o 
  12   4   3        3.66        0.00     17.66 o 
  14   4   3     3298.69     4218.89    103.00 o 
  16   4   3     1747.10     2022.63     53.95 o 
  18   4   3      385.74      396.29     22.56 o 
  20   4   3       13.42        5.89      6.87 o 
 -23   5   3        2.76       13.73      5.89 o 
 -21   5   3       40.76       36.29      8.83 o 
 -19   5   3       23.38       31.39     11.77 o 
 -17   5   3      135.63      169.70     18.64 o 
 -15   5   3      972.01     1235.94     44.14 o 
 -13   5   3      690.97      721.95     34.33 o 
 -11   5   3       91.59       98.09     15.69 o 
  -9   5   3      729.75      765.11     32.37 o 
  -7   5   3      232.18      337.43     23.54 o 
  -5   5   3     6671.49     8101.32    137.33 o 
  -3   5   3        0.93        0.00     13.73 o 
  -1   5   3      232.41      270.73     17.66 o 
   1   5   3     1988.93     1217.31     39.24 o 
   3   5   3     4656.83     4038.40     91.22 o 
   5   5   3       81.62       99.07     16.68 o 
   7   5   3       17.27        0.00     22.56 o 
   9   5   3      176.61      174.60     21.58 o 
  11   5   3        2.35       23.54     15.69 o 
  13   5   3      450.12      451.22     31.39 o 
  15   5   3     2086.65     2415.98     64.74 o 
  17   5   3      820.68      896.55     34.33 o 
  19   5   3       97.68       97.11     10.79 o 
  21   5   3       27.92       37.27      5.89 o 
 -22   6   3       23.39       27.47      7.85 o 
 -20   6   3       22.19        5.89     12.75 o 
 -18   6   3      160.17      186.37     17.66 o 
 -16   6   3       83.58       96.13     18.64 o 
 -14   6   3        4.30        5.89     19.62 o 
 -12   6   3      423.56      445.33     29.43 o 
 -10   6   3       12.95       26.48     15.69 o 
  -8   6   3        2.15        0.00     21.58 o 
  -6   6   3      885.60     1097.64     43.16 o 
  -4   6   3      423.45      413.94     28.45 o 
  -2   6   3     5959.10     6063.00    113.79 o 
   0   6   3       29.80       34.00     24.03 o 
   2   6   3        1.36        4.90     17.66 o 
   4   6   3      162.92       99.07     25.50 o 
   6   6   3      517.46      543.42     34.33 o 
   8   6   3      926.83      985.81     47.08 o 
  10   6   3     2527.61     3250.73     99.07 o 
  12   6   3      267.19      242.28     26.48 o 
  14   6   3      335.06      379.61     29.43 o 
  16   6   3      211.76      221.69     20.60 o 
  18   6   3      440.47      415.91     22.56 o 
  20   6   3       12.39        0.98      7.85 o 
 -21   7   3        0.65        0.00      7.85 o 
 -19   7   3       26.36       19.62      8.83 o 
 -17   7   3        7.11        6.87     15.69 o 
 -15   7   3       87.56       79.45     18.64 o 
 -13   7   3       54.73       57.87     18.64 o 
 -11   7   3      125.64      149.10     23.54 o 
  -9   7   3      891.41      960.31     44.14 o 
  -7   7   3       28.19       65.72     16.68 o 
  -5   7   3       90.08      124.58     25.50 o 
  -3   7   3      101.90      178.53     21.58 o 
  -1   7   3      586.76      596.39     30.41 o 
   1   7   3      244.25      171.66     26.48 o 
   3   7   3       44.44       71.61     21.58 o 
   5   7   3       29.37        0.00     26.48 o 
   7   7   3       48.83       63.76     20.60 o 
   9   7   3      420.62      462.99     38.26 o 
  11   7   3      116.24      133.40     28.45 o 
  13   7   3        1.22        0.00     21.58 o 
  15   7   3       46.99       85.34     16.68 o 
  17   7   3      513.69      567.95     25.50 o 
  19   7   3       79.16       85.34      9.81 o 
 -20   8   3        2.67        0.00      7.85 o 
 -18   8   3        2.08        0.00     10.79 o 
 -16   8   3       67.60       85.34     14.71 o 
 -14   8   3      278.71      317.81     27.47 o 
 -12   8   3        3.74       11.77     19.62 o 
 -10   8   3      280.23      270.73     29.43 o 
  -8   8   3       16.35        0.00     25.50 o 
  -6   8   3     1177.40     1414.47     58.85 o 
  -4   8   3       64.62       82.40     22.56 o 
  -2   8   3      173.89      239.34     24.52 o 
   0   8   3       60.18       46.10     13.79 o 
   2   8   3       15.52        0.00     32.37 o 
   4   8   3      862.47      761.18     49.05 o 
   6   8   3     3972.33     4019.76    107.90 o 
   8   8   3     1687.74     1755.83     70.63 o 
  10   8   3       97.77      187.35     28.45 o 
  12   8   3      449.37      426.70     32.37 o 
  14   8   3      588.95      668.00     33.35 o 
  16   8   3        0.06        0.00     10.79 o 
  18   8   3      147.22      147.14     10.79 o 
 -19   9   3        7.57        2.94      6.87 o 
 -17   9   3       49.64       52.97     10.79 o 
 -15   9   3      144.75      131.44     16.68 o 
 -13   9   3      146.91       89.26     19.62 o 
 -11   9   3       50.61       72.59     17.66 o 
  -9   9   3       26.57       42.18     20.60 o 
  -7   9   3       63.50       55.91     25.50 o 
  -5   9   3        7.38        0.00     35.31 o 
  -3   9   3      115.84      180.49     28.45 o 
  -1   9   3      753.11      617.97     37.27 o 
   1   9   3     1022.14     1064.29     65.72 o 
   3   9   3      128.95      121.63     31.39 o 
   5   9   3      647.09      796.50     55.91 o 
   7   9   3      519.78      480.65     46.10 o 
   9   9   3      282.87      237.38     32.37 o 
  11   9   3        1.97        0.00     25.50 o 
  13   9   3        8.55        0.00     18.64 o 
  15   9   3       57.66       45.12     11.77 o 
  17   9   3        1.37        0.98      6.87 o 
 -18  10   3        0.18        2.94      5.89 o 
 -16  10   3       46.13       35.31      8.83 o 
 -14  10   3       11.05       20.60     10.79 o 
 -12  10   3      305.41      257.00     24.52 o 
 -10  10   3      462.98      467.89     34.33 o 
  -8  10   3      298.28      273.67     30.41 o 
  -6  10   3      108.25      168.72     35.31 o 
  -4  10   3     1023.22     1341.88     67.68 o 
  -2  10   3        2.92       25.50     26.48 o 
   0  10   3     1967.74     2068.66     54.77 o 
   2  10   3        3.22       13.73     47.08 o 
   4  10   3     1534.78     1748.96     79.45 o 
   6  10   3     1542.65     1404.66     67.68 o 
   8  10   3      491.35      439.45     39.24 o 
  10  10   3      870.54      753.34     43.16 o 
  12  10   3       18.23        0.00     16.68 o 
  14  10   3       26.12       20.60     10.79 o 
  16  10   3       29.87       45.12      6.87 o 
 -15  11   3       17.55       25.50      7.85 o 
 -13  11   3       40.35       73.57     12.75 o 
 -11  11   3      121.82       97.11     16.68 o 
  -9  11   3      153.72      115.75     22.56 o 
  -7  11   3      322.84      250.13     31.39 o 
  -5  11   3        2.10        0.00     34.33 o 
  -3  11   3        0.05        0.00     31.39 o 
  -1  11   3      747.83      910.28     50.03 o 
   1  11   3      193.57      226.59     48.06 o 
   3  11   3      127.73       67.68     37.27 o 
   5  11   3      123.96      157.93     33.35 o 
   7  11   3      208.73      263.86     31.39 o 
   9  11   3       46.69       18.64     20.60 o 
  11  11   3        4.90        0.00     12.75 o 
  13  11   3       96.31       92.21     12.75 o 
 -14  12   3        1.18        0.00      6.87 o 
 -12  12   3        0.71       13.73      6.87 o 
 -10  12   3        0.26        7.85     11.77 o 
  -8  12   3      338.55      339.39     28.45 o 
  -6  12   3       26.81       45.12     25.50 o 
  -4  12   3       27.96       19.62     32.37 o 
  -2  12   3       18.06       29.43     36.29 o 
   0  12   3      173.83      177.56     45.12 o 
   2  12   3       11.00       37.27     40.22 o 
   4  12   3      961.29     1096.66     62.78 o 
   6  12   3      210.73      164.79     27.47 o 
   8  12   3      101.94       87.30     17.66 o 
  10  12   3        5.93        3.92     13.73 o 
  12  12   3       11.02        0.00      9.81 o 
 -11  13   3        0.46        3.92      7.85 o 
  -9  13   3      172.07      142.23     13.73 o 
  -7  13   3      141.36      130.46     17.66 o 
  -5  13   3       59.98       38.26     20.60 o 
  -3  13   3       58.06       41.20     26.48 o 
  -1  13   3      519.95      694.48     42.18 o 
   1  13   3      294.09      406.10     51.99 o 
   3  13   3       95.29      130.46     30.41 o 
   5  13   3        0.60        0.00     25.50 o 
   7  13   3      181.39      169.70     17.66 o 
   9  13   3        0.23        0.00     10.79 o 
  -6  14   3       24.85       27.47     12.75 o 
  -4  14   3       49.44       53.95     19.62 o 
  -2  14   3        1.02       17.66     29.43 o 
   0  14   3      114.11      104.04     24.22 o 
   2  14   3      162.36      217.76     37.27 o 
   4  14   3        0.00       24.52     25.50 o 
 -24   0   4      181.39      288.39     20.60 o 
 -22   0   4      118.07      207.95     22.56 o 
 -20   0   4        9.86       27.47     15.69 o 
 -18   0   4       27.48       86.32     19.62 o 
 -16   0   4        0.70        0.00     18.64 o 
 -14   0   4        7.04        8.83     11.77 o 
 -12   0   4      408.39      334.49     19.62 o 
 -10   0   4     7158.69     7300.90    112.80 o 
  -8   0   4     5558.22     3910.88     69.64 o 
  -6   0   4     7860.60     7554.96    103.98 o 
  -4   0   4    15973.55    15670.01    183.43 o 
  -2   0   4   100382.31   104037.12   1571.42 o 
   0   0   4     4157.18     3751.20    105.94 o 
   2   0   4    13382.36    12054.38    145.17 o 
   4   0   4     2253.69     2296.31     50.03 o 
   6   0   4    11008.09    10619.32    152.04 o 
   8   0   4     7009.49     6588.76    117.71 o 
  10   0   4      247.74      330.57     23.54 o 
  12   0   4      559.49      644.46     32.37 o 
  14   0   4      277.63      220.70     24.52 o 
  16   0   4      205.43      175.58     24.52 o 
  18   0   4      206.41      182.45     23.54 o 
  20   0   4      174.90      163.81     18.64 o 
  22   0   4        8.65       20.60      8.83 o 
 -23   1   4      409.84      567.95     32.37 o 
 -21   1   4      146.77      224.63     27.47 o 
 -19   1   4      293.85      373.73     34.33 o 
 -17   1   4       44.26       66.70     17.66 o 
 -15   1   4       14.70        0.00     19.62 o 
 -13   1   4       64.13       68.66     12.75 o 
 -11   1   4     1741.91     1628.31     49.05 o 
  -9   1   4      956.21     1038.78     30.41 o 
  -7   1   4      110.82       78.47      9.81 o 
  -5   1   4    50352.16    47930.13    507.13 o 
  -3   1   4    21981.48    21400.48    237.38 o 
  -1   1   4     5286.89     5338.10     73.57 o 
   1   1   4      721.34      731.76     19.62 o 
   3   1   4     2611.63     2800.49     51.99 o 
   5   1   4    12386.76    12982.32    165.77 o 
   7   1   4     5900.90     4874.13     85.34 o 
   9   1   4     1018.23      954.42     30.41 o 
  11   1   4      173.69      138.31     15.69 o 
  13   1   4      422.62      398.25     28.45 o 
  15   1   4      769.77      694.48     36.29 o 
  17   1   4       88.59       88.28     18.64 o 
  19   1   4      263.81      262.88     23.54 o 
  21   1   4        8.12        8.83     15.69 o 
 -24   2   4      214.94      410.02     23.54 o 
 -22   2   4        7.07        0.00     21.58 o 
 -20   2   4      201.59      186.37     26.48 o 
 -18   2   4      150.10      148.12     23.54 o 
 -16   2   4      571.09      483.59     28.45 o 
 -14   2   4      107.37       70.63     13.73 o 
 -12   2   4      901.70      752.36     26.48 o 
 -10   2   4     3921.13     3284.08     66.70 o 
  -8   2   4     5801.74     5098.76     84.36 o 
  -6   2   4    17478.28    16787.27    201.09 o 
  -4   2   4     6679.00     6333.73     89.26 o 
  -2   2   4     3080.72     3594.05     58.85 o 
   0   2   4      624.77      570.04     13.18 o 
   2   2   4     5208.14     4931.03     78.47 o 
   4   2   4      313.86      275.64     14.71 o 
   6   2   4      956.31      858.29     27.47 o 
   8   2   4     2747.39     2258.05     58.85 o 
  10   2   4       16.64        4.90     10.79 o 
  12   2   4     3334.06     2410.09     69.64 o 
  14   2   4       79.15       48.06     14.71 o 
  16   2   4        0.03        5.89      9.81 o 
  18   2   4       57.67       36.29     12.75 o 
  20   2   4       38.35       23.54      8.83 o 
  22   2   4        1.61        1.96      9.81 o 
 -23   3   4       42.18       50.03      9.81 o 
 -21   3   4      284.55      222.67     17.66 o 
 -19   3   4        1.00        0.00     12.75 o 
 -17   3   4     1238.65      970.12     37.27 o 
 -15   3   4      758.18      764.13     30.41 o 
 -13   3   4     5348.96     5505.84    103.00 o 
 -11   3   4      135.34      225.61     17.66 o 
  -9   3   4      979.77      852.41     28.45 o 
  -7   3   4     7750.58     8921.36    129.48 o 
  -5   3   4     1523.24     1600.84     41.20 o 
  -3   3   4     3569.78     3699.01     63.76 o 
  -1   3   4     3177.47     3387.08     60.82 o 
   1   3   4       89.61       61.80     11.77 o 
   3   3   4     1389.99     1405.64     41.20 o 
   5   3   4    17319.72    18867.78    239.34 o 
   7   3   4     4893.09     5104.65     99.07 o 
   9   3   4     3453.05     3818.68     87.30 o 
  11   3   4      255.53      307.02     22.56 o 
  13   3   4      201.97      229.53     21.58 o 
  15   3   4     1288.62     1399.76     45.12 o 
  17   3   4      294.40      202.07     19.62 o 
  19   3   4       19.01        8.83      9.81 o 
  21   3   4        9.33        0.00      7.85 o 
 -22   4   4       18.93       27.47      7.85 o 
 -20   4   4        0.02        0.00     11.77 o 
 -18   4   4       95.93       58.85     15.69 o 
 -16   4   4      608.75      494.38     26.48 o 
 -14   4   4     1340.71     1139.82     39.24 o 
 -12   4   4      113.45       86.32     14.71 o 
 -10   4   4       61.11       73.57     13.73 o 
  -8   4   4     1231.36     1370.33     39.24 o 
  -6   4   4      927.66     1050.55     33.35 o 
  -4   4   4     3993.81     4136.49     76.51 o 
  -2   4   4      534.83      554.21     20.60 o 
   0   4   4     7858.53     7670.77    523.31 o 
   2   4   4     3293.43     2368.89     58.85 o 
   4   4   4     5063.84     4772.12     94.17 o 
   6   4   4     3165.26     3153.62     78.47 o 
   8   4   4       66.79       71.61     15.69 o 
  10   4   4      742.30      765.11     36.29 o 
  12   4   4      128.86      123.59     20.60 o 
  14   4   4       99.17       93.19     19.62 o 
  16   4   4       18.54       29.43     13.73 o 
  18   4   4       36.85       34.33     10.79 o 
  20   4   4        0.25        1.96      6.87 o 
 -23   5   4       15.35        0.00      7.85 o 
 -21   5   4       22.62        9.81     11.77 o 
 -19   5   4      269.53      272.69     19.62 o 
 -17   5   4      101.44       65.72     16.68 o 
 -15   5   4     1156.36     1047.61     40.22 o 
 -13   5   4       74.49       43.16     15.69 o 
 -11   5   4     2643.08     2919.18     78.47 o 
  -9   5   4      785.24      896.55     35.31 o 
  -7   5   4     1294.74     1452.73     43.16 o 
  -5   5   4     6413.70     8092.50    133.40 o 
  -3   5   4     1860.90     1934.35     51.99 o 
  -1   5   4     2175.40     2605.29     60.82 o 
   1   5   4     2238.54     1730.32     46.10 o 
   3   5   4      645.09      529.69     26.48 o 
   5   5   4       11.02        0.00     21.58 o 
   7   5   4    11629.72    13096.11    209.91 o 
   9   5   4     4368.77     5262.57    123.59 o 
  11   5   4      270.61      355.09     27.47 o 
  13   5   4      437.05      550.29     34.33 o 
  15   5   4      165.82      186.37     21.58 o 
  17   5   4       24.89       25.50     10.79 o 
  19   5   4       12.24       16.68      7.85 o 
 -22   6   4        0.23        0.00      6.87 o 
 -20   6   4      247.70      250.13     16.68 o 
 -18   6   4        4.37       11.77     13.73 o 
 -16   6   4       14.59       47.08     13.73 o 
 -14   6   4      539.40      434.54     29.43 o 
 -12   6   4        8.72       21.58     22.56 o 
 -10   6   4      186.03      167.74     19.62 o 
  -8   6   4       36.52       31.39     15.69 o 
  -6   6   4      399.79      490.45     27.47 o 
  -4   6   4     2018.27     2212.93     64.74 o 
  -2   6   4     7154.09     7309.73    124.58 o 
   0   6   4     1027.10      981.42    159.40 o 
   2   6   4     1425.03      929.90     39.24 o 
   4   6   4     3218.07     2786.76     84.36 o 
   6   6   4      634.79      603.26     36.29 o 
   8   6   4       15.56       43.16     17.66 o 
  10   6   4      105.00       89.26     19.62 o 
  12   6   4     1562.99     1775.44     61.80 o 
  14   6   4       43.57       37.27     16.68 o 
  16   6   4       78.52       92.21     13.73 o 
  18   6   4      203.52      186.37     14.71 o 
  20   6   4       12.48       11.77      5.89 o 
 -21   7   4        0.13        0.00      7.85 o 
 -19   7   4      278.31      245.23     16.68 o 
 -17   7   4      142.64      129.48     17.66 o 
 -15   7   4      118.14       74.55     17.66 o 
 -13   7   4        0.19        0.00     16.68 o 
 -11   7   4      781.15      976.98     43.16 o 
  -9   7   4       20.82       55.91     16.68 o 
  -7   7   4      747.59      856.33     41.20 o 
  -5   7   4       13.42       19.62     19.62 o 
  -3   7   4     7650.26     7771.74    144.19 o 
  -1   7   4     6738.17     6987.99    129.48 o 
   1   7   4      180.13      130.46     19.62 o 
   3   7   4       21.46        0.00     25.50 o 
   5   7   4      903.82      796.50     44.14 o 
   7   7   4       25.56       60.82     21.58 o 
   9   7   4      305.63      360.97     35.31 o 
  11   7   4     5661.13     6879.11    158.91 o 
  13   7   4       29.70       30.41     17.66 o 
  15   7   4       96.86       63.76     16.68 o 
  17   7   4       19.23       31.39      9.81 o 
  19   7   4       52.72       50.03      7.85 o 
 -20   8   4        3.93       10.79      4.90 o 
 -18   8   4       18.07       15.69      8.83 o 
 -16   8   4      300.60      218.74     20.60 o 
 -14   8   4      775.18      734.70     35.31 o 
 -12   8   4      144.82      155.96     19.62 o 
 -10   8   4       52.72       55.91     19.62 o 
  -8   8   4      233.19      203.05     27.47 o 
  -6   8   4       66.41       83.38     22.56 o 
  -4   8   4     1259.02     1339.92     53.95 o 
  -2   8   4      511.49      559.12     31.39 o 
   0   8   4       13.00        3.60     15.75 o 
   2   8   4      457.53      366.86     33.35 o 
   4   8   4       33.68        0.00     30.41 o 
   6   8   4       19.03       50.03     21.58 o 
   8   8   4      932.20      897.53     49.05 o 
  10   8   4      363.37      372.75     34.33 o 
  12   8   4      169.50      155.96     25.50 o 
  14   8   4       52.00       41.20     15.69 o 
  16   8   4       15.11       25.50      9.81 o 
  18   8   4      172.63      164.79     10.79 o 
 -19   9   4        4.49        0.00      7.85 o 
 -17   9   4        6.13        1.96     10.79 o 
 -15   9   4      111.50      100.05     14.71 o 
 -13   9   4        1.67       20.60     12.75 o 
 -11   9   4       52.27       31.39     18.64 o 
  -9   9   4        0.77        2.94     21.58 o 
  -7   9   4      152.71      200.11     25.50 o 
  -5   9   4     1024.81     1190.82     55.91 o 
  -3   9   4     2027.57     2235.49     71.61 o 
  -1   9   4       86.97       87.30     19.62 o 
   1   9   4       36.31       34.33     21.58 o 
   3   9   4        4.01        0.00     33.35 o 
   5   9   4        0.00        0.00     34.33 o 
   7   9   4      277.09      282.50     36.29 o 
   9   9   4       66.31       99.07     24.52 o 
  11   9   4      179.42      174.60     23.54 o 
  13   9   4        2.20        9.81     12.75 o 
  15   9   4        0.03        2.94     11.77 o 
  17   9   4       83.75       69.64      8.83 o 
 -18  10   4        0.24        0.00      7.85 o 
 -16  10   4       69.59       77.49      9.81 o 
 -14  10   4       74.33       71.61     13.73 o 
 -12  10   4       17.86       32.37     12.75 o 
 -10  10   4      309.44      265.83     26.48 o 
  -8  10   4       48.74       78.47     25.50 o 
  -6  10   4       39.01        2.94     30.41 o 
  -4  10   4     1501.43     1873.54     73.57 o 
  -2  10   4      592.05      621.90     42.18 o 
   0  10   4      217.55      217.42     46.10 o 
   2  10   4      250.80      359.01     43.16 o 
   4  10   4       19.45       15.69     29.43 o 
   6  10   4       12.58       51.01     23.54 o 
   8  10   4       76.56        5.89     33.35 o 
  10  10   4      128.56      139.29     21.58 o 
  12  10   4      182.36      132.42     18.64 o 
  14  10   4       20.80        5.89     11.77 o 
 -15  11   4        1.17        0.00      8.83 o 
 -13  11   4       81.99       60.82     11.77 o 
 -11  11   4       30.02        7.85     12.75 o 
  -9  11   4       25.59        0.00     22.56 o 
  -7  11   4      228.13      256.02     29.43 o 
  -5  11   4       35.48       59.84     23.54 o 
  -3  11   4        9.31       25.50     27.47 o 
  -1  11   4       79.79       65.72     21.58 o 
   1  11   4     1507.74     1421.34     77.49 o 
   3  11   4      526.37      540.48     49.05 o 
   5  11   4       42.51       29.43     30.41 o 
   7  11   4      123.88      112.80     26.48 o 
   9  11   4        1.48        0.00     20.60 o 
  11  11   4        6.22        7.85     14.71 o 
  13  11   4      136.91      137.33     11.77 o 
 -14  12   4       35.18       16.68      5.89 o 
 -12  12   4        0.18        0.00      7.85 o 
 -10  12   4        4.14        0.00     14.71 o 
  -8  12   4       36.57       42.18     16.68 o 
  -6  12   4       95.50       67.68     23.54 o 
  -4  12   4       22.78        2.94     27.47 o 
  -2  12   4       90.41      140.27     25.50 o 
   0  12   4        0.12       19.81     13.52 o 
   2  12   4      491.03      600.32     51.99 o 
   4  12   4      668.72      724.89     49.05 o 
   6  12   4        1.88        5.89     24.52 o 
   8  12   4        1.79       11.77     16.68 o 
  10  12   4       57.10       51.99     10.79 o 
  12  12   4       14.51       13.73      6.87 o 
 -11  13   4       43.30       27.47      6.87 o 
  -9  13   4      167.86      140.27     12.75 o 
  -7  13   4       41.02       47.08     13.73 o 
  -5  13   4        6.60        0.00     18.64 o 
  -3  13   4       23.11       20.60     23.54 o 
  -1  13   4      370.09      305.06     30.41 o 
   1  13   4       48.79       66.70     34.33 o 
   3  13   4       38.51        7.85     25.50 o 
   5  13   4      173.19      200.11     27.47 o 
   7  13   4       38.71       44.14     13.73 o 
   9  13   4      118.38       79.45     10.79 o 
  -6  14   4       15.72       18.64     11.77 o 
  -4  14   4       10.41        0.00     22.56 o 
  -2  14   4       93.08      127.52     22.56 o 
   0  14   4       67.90       63.15     23.27 o 
   2  14   4       55.66       73.57     34.33 o 
   4  14   4       68.96       63.76     24.52 o 
 -23   1   5       81.58       83.38     22.56 o 
 -21   1   5        1.24        6.87     18.64 o 
 -19   1   5      163.65      213.84     27.47 o 
 -17   1   5       68.10       99.07     21.58 o 
 -15   1   5      129.33      102.01     19.62 o 
 -13   1   5       26.11       22.56     13.73 o 
 -11   1   5      114.60      153.02     14.71 o 
  -9   1   5       55.55       66.70     11.77 o 
  -7   1   5     1364.84     1456.65     38.26 o 
  -5   1   5      215.53      215.80     11.77 o 
  -3   1   5     4676.23     4286.57     65.72 o 
  -1   1   5    14015.35    13336.43    158.91 o 
   1   1   5    12519.59    13000.96    157.93 o 
   3   1   5     6613.19     6187.57     91.22 o 
   5   1   5     2728.38     2640.61     55.91 o 
   7   1   5     4470.63     4227.72     79.45 o 
   9   1   5       85.96       77.49     12.75 o 
  11   1   5       75.00       45.12     14.71 o 
  13   1   5      368.69      298.20     24.52 o 
  15   1   5      113.82       90.24     17.66 o 
  17   1   5        2.02        0.00     17.66 o 
  19   1   5        1.86       11.77     10.79 o 
  21   1   5       93.99       92.21     13.73 o 
 -24   2   5       34.76       91.22     14.71 o 
 -22   2   5      203.96      335.47     28.45 o 
 -20   2   5       47.25       67.68     20.60 o 
 -18   2   5        0.91        0.00     21.58 o 
 -16   2   5      107.94      128.50     19.62 o 
 -14   2   5     1601.96     1301.67     39.24 o 
 -12   2   5      132.07      164.79     14.71 o 
 -10   2   5     2435.17     2377.72     55.91 o 
  -8   2   5       76.04       81.42     10.79 o 
  -6   2   5     2937.30     3083.98     57.87 o 
  -4   2   5     9033.52     9197.98    120.65 o 
  -2   2   5        9.26        0.00      8.83 o 
   0   2   5     7962.95     8519.11     91.71 o 
   2   2   5    11815.66    12372.20    158.91 o 
   4   2   5     7334.75     8169.01    119.67 o 
   6   2   5     5226.45     5762.84     99.07 o 
   8   2   5     4114.03     4436.65     89.26 o 
  10   2   5      160.72      154.00     19.62 o 
  12   2   5       26.00       33.35     13.73 o 
  14   2   5      273.12      256.02     20.60 o 
  16   2   5       35.91       26.48     12.75 o 
  18   2   5       95.31       64.74     12.75 o 
  20   2   5       57.86       26.48      8.83 o 
 -23   3   5       17.87        7.85      9.81 o 
 -21   3   5       39.13       33.35     11.77 o 
 -19   3   5        0.07        0.00     13.73 o 
 -17   3   5       30.82       12.75     15.69 o 
 -15   3   5        1.35       22.56      9.81 o 
 -13   3   5       16.00        3.92     11.77 o 
 -11   3   5      886.58      827.89     29.43 o 
  -9   3   5     9050.34     9145.99    137.33 o 
  -7   3   5     5041.66     5202.74     89.26 o 
  -5   3   5      477.29      617.97     21.58 o 
  -3   3   5       15.37        0.00     10.79 o 
  -1   3   5    13200.86    12600.75    160.87 o 
   1   3   5     1482.51     1841.17     47.08 o 
   3   3   5     2280.91     2158.00     52.97 o 
   5   3   5     1648.56     2091.30     56.89 o 
   7   3   5      374.74      442.39     24.52 o 
   9   3   5        2.13        7.85     14.71 o 
  11   3   5      608.33      625.82     31.39 o 
  13   3   5      175.76      171.66     21.58 o 
  15   3   5      417.97      445.33     26.48 o 
  17   3   5      242.34      245.23     18.64 o 
  19   3   5        4.70        0.98      8.83 o 
  21   3   5       54.39       68.66      7.85 o 
 -22   4   5       13.39       10.79      8.83 o 
 -20   4   5        0.19        0.00     11.77 o 
 -18   4   5       20.94       27.47     12.75 o 
 -16   4   5      113.88      142.23     15.69 o 
 -14   4   5      804.91      832.79     33.35 o 
 -12   4   5       84.63      113.79     14.71 o 
 -10   4   5     8050.71     9066.54    145.17 o 
  -8   4   5     4999.79     6050.24    107.90 o 
  -6   4   5    12577.40    15535.63    204.03 o 
  -4   4   5     4393.39     4651.47     82.40 o 
  -2   4   5     2631.37     2681.80     57.87 o 
   0   4   5     1227.09     1134.50     25.50 o 
   2   4   5      244.02      201.09     16.68 o 
   4   4   5     4417.01     5207.64    101.03 o 
   6   4   5     1323.09     1089.79     38.26 o 
   8   4   5     2415.89     3364.52     88.28 o 
  10   4   5      101.26      146.16     19.62 o 
  12   4   5      689.11      768.05     39.24 o 
  14   4   5      426.18      452.20     30.41 o 
  16   4   5       79.34       55.91     14.71 o 
  18   4   5       15.97       17.66      9.81 o 
  20   4   5        2.72        0.00      6.87 o 
 -23   5   5        2.13        6.87      5.89 o 
 -21   5   5      262.78      255.04     16.68 o 
 -19   5   5      157.02      142.23     14.71 o 
 -17   5   5      238.52      256.02     22.56 o 
 -15   5   5      366.34      420.81     25.50 o 
 -13   5   5     2833.45     3131.06     83.38 o 
 -11   5   5        0.37        0.00     18.64 o 
  -9   5   5      347.49      426.70     24.52 o 
  -7   5   5      438.66      516.94     26.48 o 
  -5   5   5      195.62      242.28     18.64 o 
  -3   5   5       56.92       47.08     11.77 o 
  -1   5   5       10.23        8.83      9.81 o 
   1   5   5       25.61       72.59     14.71 o 
   3   5   5     3846.76     3220.32     80.43 o 
   5   5   5     1472.73     1218.29     44.14 o 
   7   5   5     2129.37     2431.67     65.72 o 
   9   5   5     1844.23     2337.50     67.68 o 
  11   5   5      907.49     1262.43     51.01 o 
  13   5   5      149.75      184.41     21.58 o 
  15   5   5      432.19      466.91     30.41 o 
  17   5   5       32.77       14.71     10.79 o 
  19   5   5        0.24        4.90      7.85 o 
 -22   6   5       28.81       27.47      6.87 o 
 -20   6   5      147.35      165.77     15.69 o 
 -18   6   5      487.71      492.42     26.48 o 
 -16   6   5       57.58       36.29     15.69 o 
 -14   6   5      535.34      628.76     32.37 o 
 -12   6   5      924.39     1111.37     42.18 o 
 -10   6   5       24.83       87.30     17.66 o 
  -8   6   5      772.05     1013.28     40.22 o 
  -6   6   5      154.32      207.95     20.60 o 
  -4   6   5     2468.43     2784.80     71.61 o 
  -2   6   5        1.58        4.90     15.69 o 
   0   6   5     1263.89      956.33     93.68 o 
   2   6   5     1209.20      985.81     39.24 o 
   4   6   5      718.33      612.09     34.33 o 
   6   6   5       14.47       41.20     16.68 o 
   8   6   5       89.16      156.95     19.62 o 
  10   6   5       74.09       52.97     22.56 o 
  12   6   5      906.61     1283.03     52.97 o 
  14   6   5      322.21      531.65     31.39 o 
  16   6   5        1.45        0.00     14.71 o 
  18   6   5      264.79      270.73     15.69 o 
 -21   7   5       14.83       17.66      6.87 o 
 -19   7   5      145.04      148.12     14.71 o 
 -17   7   5        4.17        8.83     12.75 o 
 -15   7   5       15.23       28.45     13.73 o 
 -13   7   5       78.23       68.66     17.66 o 
 -11   7   5      960.30      943.63     43.16 o 
  -9   7   5       59.14       42.18     20.60 o 
  -7   7   5        6.80        0.00     21.58 o 
  -5   7   5      591.27      673.88     34.33 o 
  -3   7   5      719.75      519.88     28.45 o 
  -1   7   5     2437.41     2451.29     70.63 o 
   1   7   5       13.93       10.79     19.62 o 
   3   7   5        2.50        0.00     22.56 o 
   5   7   5      174.71      194.22     26.48 o 
   7   7   5       12.38       51.99     22.56 o 
   9   7   5      578.37      665.06     44.14 o 
  11   7   5       78.34      128.50     25.50 o 
  13   7   5      215.37      283.48     25.50 o 
  15   7   5       92.22      118.69     16.68 o 
  17   7   5       26.14       26.48      9.81 o 
 -20   8   5       29.23       51.99      7.85 o 
 -18   8   5       86.61      119.67     12.75 o 
 -16   8   5      301.20      261.90     19.62 o 
 -14   8   5      455.75      341.36     25.50 o 
 -12   8   5      104.51      103.00     22.56 o 
 -10   8   5       58.74       61.80     21.58 o 
  -8   8   5      352.32      377.65     33.35 o 
  -6   8   5        0.16       28.45     15.69 o 
  -4   8   5      807.06      711.16     36.29 o 
  -2   8   5        5.62        0.00     18.64 o 
   0   8   5     1383.08     1257.49    161.36 o 
   2   8   5     1414.49     1048.59     50.03 o 
   4   8   5       16.88        0.00     23.54 o 
   6   8   5       30.50       17.66     24.52 o 
   8   8   5      965.13     1073.11     52.97 o 
  10   8   5     1282.26     1434.09     61.80 o 
  12   8   5      167.69      196.18     27.47 o 
  14   8   5       76.95       54.93     16.68 o 
  16   8   5        0.99        0.00     10.79 o 
 -19   9   5       19.56       27.47      6.87 o 
 -17   9   5        6.37        0.00     10.79 o 
 -15   9   5       79.09       78.47     12.75 o 
 -13   9   5      198.25      164.79     20.60 o 
 -11   9   5      128.87      152.04     19.62 o 
  -9   9   5       51.30       79.45     19.62 o 
  -7   9   5      274.09      307.02     31.39 o 
  -5   9   5       82.00       68.66     26.48 o 
  -3   9   5       62.74       98.09     20.60 o 
  -1   9   5     1338.87     1296.76     49.05 o 
   1   9   5       37.42      103.00     25.50 o 
   3   9   5        6.14        3.92     30.41 o 
   5   9   5      455.65      401.19     38.26 o 
   7   9   5      162.17      175.58     35.31 o 
   9   9   5      595.74      437.49     37.27 o 
  11   9   5      110.76      126.54     22.56 o 
  13   9   5       68.26       66.70     13.73 o 
  15   9   5        2.71        3.92     10.79 o 
 -18  10   5        1.80        2.94      6.87 o 
 -16  10   5       87.29       61.80     10.79 o 
 -14  10   5       22.64       19.62     10.79 o 
 -12  10   5        8.72        8.83     15.69 o 
 -10  10   5        1.49        0.00     21.58 o 
  -8  10   5       10.08        5.89     23.54 o 
  -6  10   5      237.94      182.45     32.37 o 
  -4  10   5       66.17      104.96     23.54 o 
  -2  10   5      126.64      147.14     23.54 o 
   0  10   5     1517.36     1307.20    138.31 o 
   2  10   5     1342.76     1210.44     66.70 o 
   4  10   5      357.02      338.41     40.22 o 
   6  10   5       69.17       60.82     25.50 o 
   8  10   5      337.43      410.02     38.26 o 
  10  10   5       51.90       35.31     20.60 o 
  12  10   5      325.99      342.34     22.56 o 
  14  10   5        0.03        3.92      8.83 o 
 -15  11   5        1.51        0.00      7.85 o 
 -13  11   5       11.44       19.62      9.81 o 
 -11  11   5       26.03       23.54     10.79 o 
  -9  11   5       14.81        0.00     21.58 o 
  -7  11   5      755.97      680.75     42.18 o 
  -5  11   5       10.90        0.00     31.39 o 
  -3  11   5       12.24        0.00     26.48 o 
  -1  11   5       54.21       45.12     20.60 o 
   1  11   5      786.08      631.71     50.03 o 
   3  11   5      197.63      176.56     37.27 o 
   5  11   5      141.52      143.21     31.39 o 
   7  11   5       43.41       42.18     19.62 o 
   9  11   5        6.22        0.00     15.69 o 
  11  11   5       46.95       38.26     10.79 o 
  13  11   5       13.77        0.00      9.81 o 
 -14  12   5        0.00        0.00      6.87 o 
 -12  12   5        0.26        1.96      9.81 o 
 -10  12   5        0.75       15.69      9.81 o 
  -8  12   5       16.44       16.68     17.66 o 
  -6  12   5       15.89       13.73     21.58 o 
  -4  12   5       13.79        0.00     27.47 o 
  -2  12   5       78.05       78.47     21.58 o 
   0  12   5      534.02      520.27     25.92 o 
   2  12   5      278.78      227.57     36.29 o 
   4  12   5      124.09      109.86     30.41 o 
   6  12   5      186.89      170.68     24.52 o 
   8  12   5        2.34        8.83     17.66 o 
  10  12   5        1.01        3.92      8.83 o 
 -11  13   5       42.89       41.20      7.85 o 
  -9  13   5        0.10        8.83      9.81 o 
  -7  13   5        5.82        0.00     15.69 o 
  -5  13   5       30.89       32.37     15.69 o 
  -3  13   5        1.15        5.89     17.66 o 
  -1  13   5      105.07       92.21     19.62 o 
   1  13   5       31.37        0.00     43.16 o 
   3  13   5       18.15        4.90     24.52 o 
   5  13   5        6.83        0.00     24.52 o 
   7  13   5      120.58       94.17     14.71 o 
  -6  14   5       37.96       38.26     10.79 o 
  -4  14   5        0.48       13.73     16.68 o 
  -2  14   5      225.26      216.78     23.54 o 
   0  14   5        2.45        8.50     21.93 o 
   2  14   5      338.51      408.06     39.24 o 
   4  14   5      523.65      451.22     31.39 o 
 -24   0   6      493.13      745.49     32.37 o 
 -22   0   6      258.17      349.20     29.43 o 
 -20   0   6      401.92      565.98     35.31 o 
 -18   0   6        3.87        8.83     23.54 o 
 -16   0   6      243.52      242.28     20.60 o 
 -14   0   6      350.41      368.82     23.54 o 
 -12   0   6      174.25      157.93     14.71 o 
 -10   0   6    16983.78    16001.56    207.95 o 
  -8   0   6     4414.51     4791.74     83.38 o 
  -6   0   6     2996.22     3164.41     60.82 o 
  -4   0   6    18848.96    19781.00    230.51 o 
  -2   0   6    23835.61    22540.30    254.06 o 
   0   0   6    36952.75    35122.64    359.99 o 
   2   0   6      100.49      118.69      8.83 o 
   4   0   6      477.49      327.62     16.68 o 
   6   0   6     3078.16     3054.55     70.63 o 
   8   0   6     9295.92     8697.72    147.14 o 
  10   0   6      942.98     1229.08     43.16 o 
  12   0   6      741.57      771.97     37.27 o 
  14   0   6       99.01       91.22     21.58 o 
  16   0   6      263.00      300.16     24.52 o 
  18   0   6      865.49      784.73     34.33 o 
  20   0   6       67.47       34.33     12.75 o 
 -23   1   6      154.29      271.71     25.50 o 
 -21   1   6       83.29      119.67     22.56 o 
 -19   1   6       54.74      141.25     20.60 o 
 -17   1   6       84.90       91.22     21.58 o 
 -15   1   6        3.41        0.00     20.60 o 
 -13   1   6       18.48        6.87     15.69 o 
 -11   1   6       25.07        7.85     13.73 o 
  -9   1   6     1587.88     1643.02     48.06 o 
  -7   1   6     1437.27     1985.36     48.06 o 
  -5   1   6      465.41      647.40     19.62 o 
  -3   1   6    10597.82    11243.17    140.27 o 
  -1   1   6       36.06       18.64      8.83 o 
   1   1   6      755.53      858.29     22.56 o 
   3   1   6      465.12      436.50     17.66 o 
   5   1   6       73.64       85.34     10.79 o 
   7   1   6        8.59       14.71      9.81 o 
   9   1   6        9.22       25.50     10.79 o 
  11   1   6        0.01       20.60      9.81 o 
  13   1   6      438.05      354.11     25.50 o 
  15   1   6        4.60        0.00     19.62 o 
  17   1   6      123.42       85.34     18.64 o 
  19   1   6       33.95       39.24     13.73 o 
  21   1   6      109.66       98.09     13.73 o 
 -24   2   6       21.00       44.14     12.75 o 
 -22   2   6      901.77     1465.48     52.97 o 
 -20   2   6      466.07      620.92     38.26 o 
 -18   2   6      791.90      858.29     44.14 o 
 -16   2   6        8.32        0.00     20.60 o 
 -14   2   6     2110.45     1417.41     42.18 o 
 -12   2   6      770.25      662.11     26.48 o 
 -10   2   6      780.61      610.13     23.54 o 
  -8   2   6        8.09        9.81     10.79 o 
  -6   2   6     3971.50     3667.62     65.72 o 
  -4   2   6     1118.64     1015.24     29.43 o 
  -2   2   6     3941.77     3407.68     59.84 o 
   0   2   6     6304.22     6496.35    417.38 o 
   2   2   6     7008.88     6931.10    104.96 o 
   4   2   6       54.84       52.97     11.77 o 
   6   2   6      413.89      454.16     21.58 o 
   8   2   6       26.78       32.37     10.79 o 
  10   2   6     1420.77     1276.16     41.20 o 
  12   2   6     1269.02      950.50     36.29 o 
  14   2   6       92.88       77.49     13.73 o 
  16   2   6      152.34       84.36     13.73 o 
  18   2   6      232.66      170.68     13.73 o 
  20   2   6       15.82       18.64      6.87 o 
 -23   3   6       11.75        0.00     12.75 o 
 -21   3   6       37.12       27.47     12.75 o 
 -19   3   6      175.22      192.26     16.68 o 
 -17   3   6      418.12      334.49     22.56 o 
 -15   3   6      125.96       95.15     14.71 o 
 -13   3   6     1092.07     1134.91     36.29 o 
 -11   3   6     9357.09     9279.39    144.19 o 
  -9   3   6      863.45      996.60     30.41 o 
  -7   3   6     1132.33     1075.08     30.41 o 
  -5   3   6     6603.19     7070.39    105.94 o 
  -3   3   6     6350.59     6802.60    101.03 o 
  -1   3   6      149.56      185.39     13.73 o 
   1   3   6     9484.71     9834.59    140.27 o 
   3   3   6      337.31      392.36     21.58 o 
   5   3   6     2283.51     2504.26     63.76 o 
   7   3   6     6518.63     7046.85    127.52 o 
   9   3   6       34.25       10.79     15.69 o 
  11   3   6      573.58      686.64     34.33 o 
  13   3   6     1466.57     1532.18     50.03 o 
  15   3   6      414.89      428.66     25.50 o 
  17   3   6        0.08       14.71      8.83 o 
  19   3   6        0.00        5.89      5.89 o 
 -22   4   6       93.45       91.22     10.79 o 
 -20   4   6       54.22       29.43     11.77 o 
 -18   4   6      123.50       97.11     14.71 o 
 -16   4   6       76.37       42.18     14.71 o 
 -14   4   6       69.26       83.38     12.75 o 
 -12   4   6      333.26      300.16     19.62 o 
 -10   4   6        3.95       10.79     12.75 o 
  -8   4   6     1591.72     1591.03     50.03 o 
  -6   4   6      648.09      680.75     26.48 o 
  -4   4   6     1010.32     1226.14     32.37 o 
  -2   4   6     6634.29     6787.89    106.92 o 
   0   4   6      375.30      392.18     14.90 o 
   2   4   6     5396.56     5759.90    104.96 o 
   4   4   6     1673.94     2135.44     61.80 o 
   6   4   6     1022.38     1134.91     40.22 o 
   8   4   6      510.72      740.59     35.31 o 
  10   4   6     4757.28     4975.17    117.71 o 
  12   4   6     2281.78     2500.34     68.66 o 
  14   4   6       59.02       41.20     16.68 o 
  16   4   6      471.98      408.06     24.52 o 
  18   4   6      170.31      146.16     12.75 o 
  20   4   6        0.28        0.00      5.89 o 
 -23   5   6        0.44        3.92      6.87 o 
 -21   5   6        1.46        7.85     11.77 o 
 -19   5   6        0.72        0.00     12.75 o 
 -17   5   6      366.20      289.37     22.56 o 
 -15   5   6      531.97      590.51     29.43 o 
 -13   5   6      201.23      181.47     21.58 o 
 -11   5   6     2534.77     2944.69     78.47 o 
  -9   5   6      250.43      241.30     20.60 o 
  -7   5   6     1012.97      978.95     34.33 o 
  -5   5   6     1005.99     1360.52     38.26 o 
  -3   5   6     3233.75     3411.60     73.57 o 
  -1   5   6     4824.16     5222.36     97.11 o 
   1   5   6      996.91     1029.95     36.29 o 
   3   5   6     3361.88     3305.66     82.40 o 
   5   5   6      642.03      657.21     33.35 o 
   7   5   6      187.40      181.47     24.52 o 
   9   5   6      858.01     1047.61     45.12 o 
  11   5   6     3295.93     4119.82    112.80 o 
  13   5   6      239.83      236.40     27.47 o 
  15   5   6        4.21       12.75     15.69 o 
  17   5   6       29.21       30.41      9.81 o 
  19   5   6        6.69        0.00      8.83 o 
 -22   6   6        0.98        0.00      8.83 o 
 -20   6   6        0.04        0.00     10.79 o 
 -18   6   6        0.19        0.00     13.73 o 
 -16   6   6      481.39      411.98     24.52 o 
 -14   6   6      633.31      596.39     32.37 o 
 -12   6   6      346.61      295.25     24.52 o 
 -10   6   6     1408.40     1545.91     49.05 o 
  -8   6   6      728.73      922.05     38.26 o 
  -6   6   6      236.24      343.32     24.52 o 
  -4   6   6      305.22      279.56     20.60 o 
  -2   6   6     2116.55     1979.47     57.87 o 
   0   6   6      531.96      626.43     21.50 o 
   2   6   6     4849.72     4221.83    101.03 o 
   4   6   6      479.30      556.18     32.37 o 
   6   6   6      125.86      234.44     26.48 o 
   8   6   6     4718.79     5623.55    140.27 o 
  10   6   6       85.84      101.03     24.52 o 
  12   6   6      149.97      161.85     27.47 o 
  14   6   6     2234.13     2362.03     65.72 o 
  16   6   6       12.36       24.52     10.79 o 
  18   6   6       19.91       15.69      8.83 o 
 -21   7   6        5.74        0.00      8.83 o 
 -19   7   6       13.47        2.94      9.81 o 
 -17   7   6      131.17       98.09     16.68 o 
 -15   7   6        1.69        6.87     12.75 o 
 -13   7   6      532.05      480.65     29.43 o 
 -11   7   6      159.82      181.47     22.56 o 
  -9   7   6        0.00       10.79     16.68 o 
  -7   7   6      358.35      319.78     27.47 o 
  -5   7   6      333.48      357.05     25.50 o 
  -3   7   6       83.05      100.05     16.68 o 
  -1   7   6       64.43       51.01     15.69 o 
   1   7   6      335.01      326.64     27.47 o 
   3   7   6       88.33       87.30     21.58 o 
   5   7   6      828.39      836.71     44.14 o 
   7   7   6     3821.63     4157.09    122.61 o 
   9   7   6      749.53      762.17     48.06 o 
  11   7   6       38.07       54.93     21.58 o 
  13   7   6      152.58      173.62     24.52 o 
  15   7   6        8.41        7.85     14.71 o 
  17   7   6       97.87       71.61     10.79 o 
 -20   8   6        1.36        0.00      7.85 o 
 -18   8   6       11.89        7.85     11.77 o 
 -16   8   6        6.23       51.01     12.75 o 
 -14   8   6      149.60      150.08     20.60 o 
 -12   8   6       48.33        1.96     20.60 o 
 -10   8   6      209.79      224.63     26.48 o 
  -8   8   6      169.51      216.78     25.50 o 
  -6   8   6       11.24       16.68     20.60 o 
  -4   8   6      184.27      159.89     18.64 o 
  -2   8   6      481.49      611.11     31.39 o 
   0   8   6      229.73      200.56     25.99 o 
   2   8   6       23.17       24.52     21.58 o 
   4   8   6      388.21      340.38     36.29 o 
   6   8   6        2.54       12.75     30.41 o 
   8   8   6      212.70      199.12     33.35 o 
  10   8   6       32.53       49.05     21.58 o 
  12   8   6      387.57      480.65     32.37 o 
  14   8   6       49.60       35.31     12.75 o 
  16   8   6       92.31       80.43     11.77 o 
 -19   9   6        0.20        0.00      7.85 o 
 -17   9   6       22.44       26.48      7.85 o 
 -15   9   6       53.06       21.58     11.77 o 
 -13   9   6       95.28       94.17     17.66 o 
 -11   9   6       62.13       51.01     18.64 o 
  -9   9   6       28.70       27.47     18.64 o 
  -7   9   6      605.40      802.38     45.12 o 
  -5   9   6      550.18      585.60     38.26 o 
  -3   9   6     2162.20     2051.08     63.76 o 
  -1   9   6       11.39        6.87     22.56 o 
   1   9   6     1246.08      907.34     50.03 o 
   3   9   6       64.25       57.87     23.54 o 
   5   9   6       11.53        0.00     30.41 o 
   7   9   6       12.58        0.00     32.37 o 
   9   9   6       39.61       28.45     20.60 o 
  11   9   6       23.24       42.18     16.68 o 
  13   9   6        2.21       16.68     10.79 o 
  15   9   6        0.81        0.00      8.83 o 
 -18  10   6      105.38       88.28      8.83 o 
 -16  10   6      158.83      142.23     12.75 o 
 -14  10   6       10.77       35.31      9.81 o 
 -12  10   6       86.22       70.63     16.68 o 
 -10  10   6       42.40       61.80     18.64 o 
  -8  10   6       25.10       13.73     20.60 o 
  -6  10   6       14.55       14.71     21.58 o 
  -4  10   6      865.91      976.00     49.05 o 
  -2  10   6       14.67       30.41     17.66 o 
   0  10   6      328.82      341.64     51.01 o 
   2  10   6      180.70      175.58     31.39 o 
   4  10   6        1.89        6.87     32.37 o 
   6  10   6       45.60       46.10     24.52 o 
   8  10   6       46.46       19.62     23.54 o 
  10  10   6      158.37      150.08     20.60 o 
  12  10   6       31.27       23.54     13.73 o 
  14  10   6        0.22        6.87      8.83 o 
 -15  11   6        2.17        5.89      5.89 o 
 -13  11   6       56.67       41.20      9.81 o 
 -11  11   6        0.20        1.96     14.71 o 
  -9  11   6       26.55       14.71     19.62 o 
  -7  11   6      105.27       94.17     23.54 o 
  -5  11   6      374.64      400.21     33.35 o 
  -3  11   6      411.22      361.96     33.35 o 
  -1  11   6      297.11      237.38     25.50 o 
   1  11   6        0.80       10.79     28.45 o 
   3  11   6       15.98       28.45     29.43 o 
   5  11   6        9.85       38.26     23.54 o 
   7  11   6        0.67        0.00     25.50 o 
   9  11   6       65.48       79.45     16.68 o 
  11  11   6       24.27       26.48     10.79 o 
  13  11   6       13.14        0.00      8.83 o 
 -14  12   6        0.64        0.98      5.89 o 
 -12  12   6        0.11        3.92      7.85 o 
 -10  12   6       38.72       40.22      9.81 o 
  -8  12   6      188.86      172.64     20.60 o 
  -6  12   6      155.48      117.71     22.56 o 
  -4  12   6        1.75        1.96     22.56 o 
  -2  12   6        4.40        4.90     20.60 o 
   0  12   6       13.83       22.54     23.05 o 
   2  12   6      657.24      668.98     48.06 o 
   4  12   6       53.10        0.00     32.37 o 
   6  12   6        0.09        4.90     20.60 o 
   8  12   6       21.37       14.71     14.71 o 
  10  12   6       67.69       64.74     11.77 o 
 -11  13   6        0.40        3.92      6.87 o 
  -9  13   6        1.28        0.00      9.81 o 
  -7  13   6        2.84       10.79     13.73 o 
  -5  13   6       15.23        2.94     18.64 o 
  -3  13   6        1.10       10.79     12.75 o 
  -1  13   6        0.01        3.92     20.60 o 
   1  13   6      235.65      211.88     35.31 o 
   3  13   6       71.12       52.97     26.48 o 
   5  13   6      445.57      458.08     31.39 o 
   7  13   6      135.14      103.98     16.68 o 
  -6  14   6       19.01       28.45      9.81 o 
  -4  14   6       24.38       29.43     14.71 o 
  -2  14   6       41.19       18.64     19.62 o 
   0  14   6       18.47       11.77     17.66 o 
   2  14   6       31.45       13.73     38.26 o 
 -23   1   7        0.90        0.00     19.62 o 
 -21   1   7        0.06       40.22     18.64 o 
 -19   1   7       46.73        0.00     28.45 o 
 -17   1   7       53.46       59.84     17.66 o 
 -15   1   7     1199.64     1127.06     44.14 o 
 -13   1   7       68.29      103.98     14.71 o 
 -11   1   7     4775.82     4978.11    100.05 o 
  -9   1   7      979.25     1148.64     34.33 o 
  -7   1   7     6540.39     7079.22    111.82 o 
  -5   1   7      221.40      222.67     13.73 o 
  -3   1   7      209.09      221.69     12.75 o 
  -1   1   7      768.73      776.88     22.56 o 
   1   1   7      516.82      513.02     18.64 o 
   3   1   7     7184.59     7279.32    109.86 o 
   5   1   7     8660.60     8583.93    129.48 o 
   7   1   7     1715.24     1652.83     50.03 o 
   9   1   7        0.48        0.00     15.69 o 
  11   1   7        6.43        0.00     13.73 o 
  13   1   7      122.42      101.03     17.66 o 
  15   1   7        0.03        0.00     17.66 o 
  17   1   7      444.39      381.57     25.50 o 
  19   1   7       24.63       31.39     11.77 o 
 -24   2   7       30.69       67.68     15.69 o 
 -22   2   7      311.18      489.47     35.31 o 
 -20   2   7        0.01        2.94     24.52 o 
 -18   2   7      238.71      243.27     27.47 o 
 -16   2   7        0.50       17.66     14.71 o 
 -14   2   7      664.44      650.34     29.43 o 
 -12   2   7     2841.44     2508.18     65.72 o 
 -10   2   7     3811.10     3972.68     79.45 o 
  -8   2   7     3178.46     3335.09     67.68 o 
  -6   2   7      116.50      156.95     12.75 o 
  -4   2   7      301.81      415.91     16.68 o 
  -2   2   7      688.84      608.16     20.60 o 
   0   2   7     2657.13     3162.28     45.43 o 
   2   2   7     4156.31     4565.15     82.40 o 
   4   2   7     9069.33    10291.69    150.08 o 
   6   2   7     1452.97     1953.97     55.91 o 
   8   2   7       62.80       71.61     15.69 o 
  10   2   7      743.02      849.47     35.31 o 
  12   2   7        1.37       13.73     11.77 o 
  14   2   7      401.86      416.89     26.48 o 
  16   2   7       10.66       11.77     15.69 o 
  18   2   7       20.39       32.37      9.81 o 
  20   2   7        1.34        2.94      7.85 o 
 -23   3   7        4.66        0.98     12.75 o 
 -21   3   7        0.01        2.94     12.75 o 
 -19   3   7        9.78        0.00     15.69 o 
 -17   3   7       61.13       39.24     12.75 o 
 -15   3   7      107.02      168.72     16.68 o 
 -13   3   7     1308.22     1183.96     38.26 o 
 -11   3   7      507.99      429.64     22.56 o 
  -9   3   7     2864.49     2765.18     65.72 o 
  -7   3   7     3422.30     3715.68     74.55 o 
  -5   3   7      901.95      946.58     27.47 o 
  -3   3   7      182.42      306.04     16.68 o 
  -1   3   7     3705.94     4053.11     76.51 o 
   1   3   7     7393.52     8866.43    135.37 o 
   3   3   7    26615.88    29711.72    355.09 o 
   5   3   7     1392.75     1422.32     41.20 o 
   7   3   7     2091.58     2258.05     67.68 o 
   9   3   7       17.48        0.00     20.60 o 
  11   3   7      119.32      116.73     19.62 o 
  13   3   7        5.56       42.18     14.71 o 
  15   3   7        4.14       23.54     11.77 o 
  17   3   7       38.71       48.06     10.79 o 
  19   3   7        5.25        2.94      6.87 o 
 -24   4   7        4.11        1.96      6.87 o 
 -22   4   7       11.85       10.79     10.79 o 
 -20   4   7       41.30       47.08     11.77 o 
 -18   4   7      196.75      177.54     18.64 o 
 -16   4   7       15.99        2.94     14.71 o 
 -14   4   7       17.39       13.73     14.71 o 
 -12   4   7       37.69       42.18     14.71 o 
 -10   4   7      906.96      943.63     35.31 o 
  -8   4   7     5110.37     6258.20    111.82 o 
  -6   4   7      333.18      402.17     20.60 o 
  -4   4   7     2439.09     2762.24     61.80 o 
  -2   4   7      511.03      575.79     23.54 o 
   0   4   7      813.90      978.26     23.92 o 
   2   4   7     2413.96     2579.79     67.68 o 
   4   4   7     2013.19     2741.64     73.57 o 
   6   4   7      124.10      151.06     20.60 o 
   8   4   7      227.79      305.06     27.47 o 
  10   4   7      710.54      993.66     44.14 o 
  12   4   7      116.44      215.80     24.52 o 
  14   4   7       88.51      129.48     18.64 o 
  16   4   7      162.55      185.39     20.60 o 
  18   4   7        1.74        5.89      8.83 o 
 -23   5   7       25.52       17.66      7.85 o 
 -21   5   7      106.60      131.44     13.73 o 
 -19   5   7      185.98      204.03     16.68 o 
 -17   5   7      250.24      268.77     21.58 o 
 -15   5   7     1889.14     1630.27     49.05 o 
 -13   5   7      124.59      127.52     19.62 o 
 -11   5   7     1177.89     1172.19     42.18 o 
  -9   5   7      312.77      357.05     25.50 o 
  -7   5   7        1.31        0.00     17.66 o 
  -5   5   7       30.49       88.28     12.75 o 
  -3   5   7     1310.48     1170.22     35.31 o 
  -1   5   7      200.93      224.63     18.64 o 
   1   5   7      530.61      586.58     29.43 o 
   3   5   7      485.41      542.44     29.43 o 
   5   5   7     1743.28     2363.01     64.74 o 
   7   5   7     3179.22     4204.17    111.82 o 
   9   5   7      303.98      326.64     31.39 o 
  11   5   7     1450.59     1894.13     64.74 o 
  13   5   7     2632.71     3315.47     98.09 o 
  15   5   7      106.73      152.04     18.64 o 
  17   5   7      114.49      154.98     14.71 o 
  19   5   7       54.07       54.93      8.83 o 
 -22   6   7        9.17       17.66      6.87 o 
 -20   6   7        9.78        3.92     10.79 o 
 -18   6   7      186.74      174.60     17.66 o 
 -16   6   7      175.65      161.85     18.64 o 
 -14   6   7     1101.06     1241.83     44.14 o 
 -12   6   7      297.84      302.12     25.50 o 
 -10   6   7        4.53        1.96     19.62 o 
  -8   6   7      126.20      157.93     20.60 o 
  -6   6   7       18.64       13.73     16.68 o 
  -4   6   7      947.85      971.10     34.33 o 
  -2   6   7       11.02       31.39     12.75 o 
   0   6   7        1.14        8.25      9.90 o 
   2   6   7      207.65      210.90     22.56 o 
   4   6   7      117.54      111.82     23.54 o 
   6   6   7       28.28       50.03     18.64 o 
   8   6   7      103.65      194.22     27.47 o 
  10   6   7     1868.65     2555.27     78.47 o 
  12   6   7      117.92      119.67     23.54 o 
  14   6   7       69.20       62.78     19.62 o 
  16   6   7      230.78      285.44     19.62 o 
  18   6   7       82.12       87.30      9.81 o 
 -21   7   7      109.04      100.05     10.79 o 
 -19   7   7        1.65        8.83      8.83 o 
 -17   7   7      552.97      604.24     28.45 o 
 -15   7   7        5.40       23.54     13.73 o 
 -13   7   7      316.62      302.12     27.47 o 
 -11   7   7       41.61       55.91     16.68 o 
  -9   7   7      156.31      191.28     23.54 o 
  -7   7   7       91.58      101.03     20.60 o 
  -5   7   7     1683.35     1884.33     54.93 o 
  -3   7   7       65.37       90.24     16.68 o 
  -1   7   7     2322.31     2274.73     70.63 o 
   1   7   7       38.37        0.00     21.58 o 
   3   7   7      908.57      882.82     44.14 o 
   5   7   7        3.91        0.00     23.54 o 
   7   7   7      621.39      854.37     49.05 o 
   9   7   7      486.01      629.74     43.16 o 
  11   7   7      468.02      471.82     39.24 o 
  13   7   7        8.36        0.00     19.62 o 
  15   7   7       14.24        0.00     13.73 o 
  17   7   7        1.36        0.00     10.79 o 
 -20   8   7       27.38       33.35      6.87 o 
 -18   8   7       94.03      118.69     12.75 o 
 -16   8   7       15.32       36.29     11.77 o 
 -14   8   7        0.11        9.81     16.68 o 
 -12   8   7       16.91       15.69     20.60 o 
 -10   8   7       30.56       52.97     17.66 o 
  -8   8   7      870.54     1027.01     49.05 o 
  -6   8   7      896.03     1134.91     47.08 o 
  -4   8   7       23.17        0.00     25.50 o 
  -2   8   7     2502.35     2523.88     78.47 o 
   0   8   7     1717.55     1408.89     62.29 o 
   2   8   7      392.00      361.96     34.33 o 
   4   8   7      299.14      316.83     33.35 o 
   6   8   7     1825.78     1875.50     72.59 o 
   8   8   7       87.27      103.00     25.50 o 
  10   8   7      199.42      241.30     30.41 o 
  12   8   7       52.31       91.22     20.60 o 
  14   8   7        2.37        9.81     13.73 o 
  16   8   7       46.06       53.95      8.83 o 
 -19   9   7      122.67       96.13      8.83 o 
 -17   9   7      408.06      454.16     21.58 o 
 -15   9   7       61.16       33.35     12.75 o 
 -13   9   7      265.38      221.69     22.56 o 
 -11   9   7      596.88      565.00     35.31 o 
  -9   9   7       24.66       22.56     19.62 o 
  -7   9   7       95.03      123.59     25.50 o 
  -5   9   7      347.77      333.51     32.37 o 
  -3   9   7     1700.71     1636.16     55.91 o 
  -1   9   7     2181.75     2071.68     62.78 o 
   1   9   7     1251.29     1068.21     52.97 o 
   3   9   7      188.17      208.93     34.33 o 
   5   9   7        0.01        0.00     30.41 o 
   7   9   7        3.66        2.94     27.47 o 
   9   9   7        0.44        8.83     25.50 o 
  11   9   7        3.60        0.00     18.64 o 
  13   9   7       18.17        8.83     14.71 o 
  15   9   7        0.84        5.89      8.83 o 
 -18  10   7        9.93        0.00      6.87 o 
 -16  10   7       51.54       50.03      9.81 o 
 -14  10   7      296.78      257.00     19.62 o 
 -12  10   7       11.46       30.41     11.77 o 
 -10  10   7       90.05       89.26     20.60 o 
  -8  10   7       57.07       64.74     17.66 o 
  -6  10   7       76.88       65.72     26.48 o 
  -4  10   7      107.12      157.93     22.56 o 
  -2  10   7      595.84      665.06     37.27 o 
   0  10   7       17.13        8.37     15.76 o 
   2  10   7      635.41      550.29     39.24 o 
   4  10   7       70.01       39.24     26.48 o 
   6  10   7        0.79        0.00     25.50 o 
   8  10   7        0.04        0.00     22.56 o 
  10  10   7        1.72        0.00     21.58 o 
  12  10   7        0.44        6.87     11.77 o 
  14  10   7        0.89        3.92      8.83 o 
 -15  11   7      244.88      144.19     11.77 o 
 -13  11   7      181.03      124.58     13.73 o 
 -11  11   7        3.40        1.96     15.69 o 
  -9  11   7       60.13       88.28     17.66 o 
  -7  11   7      298.66      347.24     28.45 o 
  -5  11   7      376.60      413.94     34.33 o 
  -3  11   7       97.74       60.82     21.58 o 
  -1  11   7      447.54      408.06     31.39 o 
   1  11   7        0.00        0.00     30.41 o 
   3  11   7       12.73       43.16     21.58 o 
   5  11   7      124.45      113.79     28.45 o 
   7  11   7       87.07      119.67     22.56 o 
   9  11   7       14.22       30.41     12.75 o 
  11  11   7       58.55       64.74     12.75 o 
 -14  12   7        0.66        0.00      7.85 o 
 -12  12   7        5.42        6.87      8.83 o 
 -10  12   7        2.21        0.00     12.75 o 
  -8  12   7       24.20        1.96     17.66 o 
  -6  12   7        1.08        0.00     17.66 o 
  -4  12   7       43.11       57.87     15.69 o 
  -2  12   7       39.78        5.89     21.58 o 
   0  12   7      108.64      104.79     23.54 o 
   2  12   7      424.43      447.29     39.24 o 
   4  12   7       82.64      108.88     23.54 o 
   6  12   7       17.15        0.00     23.54 o 
   8  12   7        5.57        8.83     14.71 o 
  10  12   7        2.07        0.00     11.77 o 
 -11  13   7       16.34       17.66      5.89 o 
  -9  13   7      175.58      148.12     12.75 o 
  -7  13   7      296.72      241.30     17.66 o 
  -5  13   7       82.32       79.45     15.69 o 
  -3  13   7       11.14        6.87     18.64 o 
  -1  13   7       96.46       92.21     18.64 o 
   1  13   7      322.05      275.64     31.39 o 
   3  13   7       20.49       48.06     21.58 o 
   5  13   7       47.04       11.77     24.52 o 
   7  13   7      169.39      214.82     17.66 o 
  -4  14   7       94.20      121.63     16.68 o 
  -2  14   7       18.33       10.79     21.58 o 
   0  14   7       70.41       98.70     37.27 o 
 -24   0   8      482.85      644.46     30.41 o 
 -22   0   8      711.15      948.54     39.24 o 
 -20   0   8     3972.51     4374.85    114.77 o 
 -18   0   8     1705.90     1689.12     56.89 o 
 -16   0   8       25.30       11.77     13.73 o 
 -14   0   8      702.88      572.85     29.43 o 
 -12   0   8       69.19       30.41     11.77 o 
 -10   0   8      103.86      137.33     14.71 o 
  -8   0   8    13055.27    13338.39    179.51 o 
  -6   0   8     1875.11     2143.29     50.03 o 
  -4   0   8     1469.27     1344.83     37.27 o 
  -2   0   8    12359.43    11849.38    153.02 o 
   0   0   8      384.31      369.90     11.79 o 
   2   0   8       32.77        5.89      7.85 o 
   4   0   8      601.80      479.66     21.58 o 
   6   0   8     4668.46     3512.63     80.43 o 
   8   0   8       26.18       58.85     14.71 o 
  10   0   8        5.05       17.66     12.75 o 
  12   0   8       57.76       53.95     18.64 o 
  14   0   8       57.85       65.72     19.62 o 
  16   0   8       72.19       60.82     16.68 o 
  18   0   8        4.90       10.79     13.73 o 
  20   0   8      147.79      175.58     15.69 o 
 -23   1   8       12.61       23.54     15.69 o 
 -21   1   8       52.96      105.94     21.58 o 
 -19   1   8       79.96       54.93     26.48 o 
 -17   1   8      262.24      299.18     27.47 o 
 -15   1   8       24.39       11.77     16.68 o 
 -13   1   8      581.06      556.18     29.43 o 
 -11   1   8     1794.47     1814.68     48.06 o 
  -9   1   8      360.99      444.35     23.54 o 
  -7   1   8     4717.83     4484.71     85.34 o 
  -5   1   8       21.88       31.39      9.81 o 
  -3   1   8     1463.63     1364.44     37.27 o 
  -1   1   8       86.84      128.50     11.77 o 
   1   1   8     4213.17     4121.78     75.53 o 
   3   1   8        2.47        4.90      9.81 o 
   5   1   8      591.06      652.30     25.50 o 
   7   1   8      901.37      960.31     32.37 o 
   9   1   8       61.94       58.85     13.73 o 
  11   1   8      176.81      150.08     17.66 o 
  13   1   8      227.91      148.12     18.64 o 
  15   1   8       44.45       68.66     16.68 o 
  17   1   8        2.93       16.68     12.75 o 
  19   1   8       45.05       76.51     12.75 o 
 -24   2   8       62.42      101.03     17.66 o 
 -22   2   8      359.80      426.70     32.37 o 
 -20   2   8       93.94      131.44     26.48 o 
 -18   2   8      430.29      428.66     33.35 o 
 -16   2   8     1114.35      911.26     42.18 o 
 -14   2   8      794.34      760.20     36.29 o 
 -12   2   8     1172.14      992.68     34.33 o 
 -10   2   8      158.57      328.60     19.62 o 
  -8   2   8    13666.40    12128.93    166.75 o 
  -6   2   8     3015.68     2758.31     58.85 o 
  -4   2   8     4237.86     3694.10     67.68 o 
  -2   2   8     2785.38     1959.86     52.97 o 
   0   2   8     3359.49     3408.39    410.51 o 
   2   2   8     1090.34     1474.31     44.14 o 
   4   2   8       91.26      102.01     14.71 o 
   6   2   8      222.30      261.90     19.62 o 
   8   2   8        5.43        0.00     16.68 o 
  10   2   8      176.39      138.31     19.62 o 
  12   2   8      304.33      231.49     24.52 o 
  14   2   8       32.26       28.45     13.73 o 
  16   2   8      104.14       71.61     13.73 o 
  18   2   8        3.39        7.85      8.83 o 
  20   2   8       15.11        0.00      8.83 o 
 -23   3   8       27.34       50.03     11.77 o 
 -21   3   8       35.96       34.33     13.73 o 
 -19   3   8      439.70      341.36     22.56 o 
 -17   3   8      531.18      452.20     26.48 o 
 -15   3   8      665.68      583.64     29.43 o 
 -13   3   8        3.18        1.96     11.77 o 
 -11   3   8     2084.29     2105.03     59.84 o 
  -9   3   8     1852.56     1631.25     50.03 o 
  -7   3   8      611.55      525.77     22.56 o 
  -5   3   8     2175.18     2225.68     52.97 o 
  -3   3   8      562.78      805.33     25.50 o 
  -1   3   8      103.38       71.61     12.75 o 
   1   3   8      268.41      266.81     18.64 o 
   3   3   8      250.51      275.64     19.62 o 
   5   3   8     2822.77     2848.56     73.57 o 
   7   3   8      780.03      936.77     37.27 o 
   9   3   8      164.23      156.95     21.58 o 
  11   3   8        0.00       19.62     13.73 o 
  13   3   8      207.24      246.21     24.52 o 
  15   3   8      211.31      198.14     18.64 o 
  17   3   8      156.13      174.60     14.71 o 
  19   3   8       25.06       30.41      7.85 o 
 -24   4   8       38.54       30.41      6.87 o 
 -22   4   8       76.22       58.85     10.79 o 
 -20   4   8       66.51       75.53     10.79 o 
 -18   4   8       63.87        0.00     20.60 o 
 -16   4   8        0.45        0.00     14.71 o 
 -14   4   8       27.05        9.81     14.71 o 
 -12   4   8     2311.60     2131.51     65.72 o 
 -10   4   8       44.58        4.90     16.68 o 
  -8   4   8     1598.93     1492.94     41.20 o 
  -6   4   8      308.23      376.67     20.60 o 
  -4   4   8     1709.95     1832.34     50.03 o 
  -2   4   8     2482.41     2341.43     58.85 o 
   0   4   8     1913.58     2330.31    143.70 o 
   2   4   8        5.78        0.00     16.68 o 
   4   4   8      192.23      262.88     22.56 o 
   6   4   8       19.68        3.92     19.62 o 
   8   4   8       84.51      103.00     20.60 o 
  10   4   8       75.77       60.82     20.60 o 
  12   4   8     1852.30     1944.16     60.82 o 
  14   4   8      526.68      442.39     29.43 o 
  16   4   8      104.12      110.84     12.75 o 
  18   4   8       13.24        1.96      7.85 o 
 -23   5   8       78.57       84.36      9.81 o 
 -21   5   8        0.70       17.66      7.85 o 
 -19   5   8        4.36        0.00     12.75 o 
 -17   5   8       63.26       79.45     14.71 o 
 -15   5   8      565.79      598.35     30.41 o 
 -13   5   8      534.34      623.86     31.39 o 
 -11   5   8      215.66      308.01     23.54 o 
  -9   5   8      651.16      746.47     33.35 o 
  -7   5   8      304.10      260.92     21.58 o 
  -5   5   8      121.20      125.56     13.73 o 
  -3   5   8     1077.40     1040.74     34.33 o 
  -1   5   8      254.75      171.66     19.62 o 
   1   5   8      285.72      311.93     23.54 o 
   3   5   8     1136.22     1083.90     40.22 o 
   5   5   8      376.15      344.30     25.50 o 
   7   5   8       28.09       62.78     17.66 o 
   9   5   8       19.49       17.66     21.58 o 
  11   5   8        8.34       19.62     20.60 o 
  13   5   8       38.79       87.30     18.64 o 
  15   5   8       89.28      135.37     15.69 o 
  17   5   8        9.83        0.00     11.77 o 
 -22   6   8       29.25       29.43      8.83 o 
 -20   6   8      169.18      150.08     15.69 o 
 -18   6   8       19.02        0.00     15.69 o 
 -16   6   8      251.50      222.67     21.58 o 
 -14   6   8      200.83      206.97     21.58 o 
 -12   6   8      437.36      514.98     31.39 o 
 -10   6   8        7.37       25.50     13.73 o 
  -8   6   8        0.09        0.00     19.62 o 
  -6   6   8       23.35        0.00     18.64 o 
  -4   6   8        9.97        4.90     13.73 o 
  -2   6   8      822.42      797.48     33.35 o 
   0   6   8     1024.62     1075.06     29.47 o 
   2   6   8      981.20     1014.26     40.22 o 
   4   6   8     1200.20     1319.32     50.03 o 
   6   6   8       45.90       55.91     17.66 o 
   8   6   8        9.86       44.14     19.62 o 
  10   6   8     1738.68     2236.47     71.61 o 
  12   6   8      355.74      375.69     31.39 o 
  14   6   8      682.89      654.27     32.37 o 
  16   6   8     1167.07     1077.04     33.35 o 
  18   6   8      107.59       95.15      8.83 o 
 -21   7   8       21.33       38.26      7.85 o 
 -19   7   8      137.73      125.56     13.73 o 
 -17   7   8      198.30      159.89     16.68 o 
 -15   7   8      459.18      495.36     28.45 o 
 -13   7   8      268.95      214.82     24.52 o 
 -11   7   8      273.04      190.30     23.54 o 
  -9   7   8     1132.37     1243.79     48.06 o 
  -7   7   8       77.45       70.63     18.64 o 
  -5   7   8      203.98      227.57     22.56 o 
  -3   7   8      656.13      567.95     30.41 o 
  -1   7   8      576.18      520.86     30.41 o 
   1   7   8      110.97       96.13     19.62 o 
   3   7   8       85.20       90.24     20.60 o 
   5   7   8      471.97      497.32     36.29 o 
   7   7   8     1146.08     1344.83     57.87 o 
   9   7   8      425.31      484.57     39.24 o 
  11   7   8        9.44       17.66     21.58 o 
  13   7   8       36.41       15.69     22.56 o 
  15   7   8       25.62       32.37      9.81 o 
  17   7   8       83.77       88.28      9.81 o 
 -20   8   8       90.29      107.90     10.79 o 
 -18   8   8       24.12       31.39     10.79 o 
 -16   8   8       47.31       30.41     10.79 o 
 -14   8   8        7.23        0.00     16.68 o 
 -12   8   8        3.12        0.00     19.62 o 
 -10   8   8      190.46      200.11     25.50 o 
  -8   8   8       13.79       66.70     20.60 o 
  -6   8   8      392.34      562.06     35.31 o 
  -4   8   8        1.33       33.35     15.69 o 
  -2   8   8      119.24      118.69     20.60 o 
   0   8   8      952.03      925.67     30.86 o 
   2   8   8     1130.62      956.39     46.10 o 
   4   8   8      913.32      641.51     42.18 o 
   6   8   8      923.79      902.44     51.99 o 
   8   8   8      127.47      191.28     28.45 o 
  10   8   8      376.94      407.08     34.33 o 
  12   8   8      287.62      281.52     26.48 o 
  14   8   8      218.95      189.32     16.68 o 
  16   8   8       16.79        0.98      8.83 o 
 -19   9   8       52.73       40.22      7.85 o 
 -17   9   8        1.19        0.00     11.77 o 
 -15   9   8      184.40      136.35     16.68 o 
 -13   9   8      813.08      858.29     36.29 o 
 -11   9   8      166.85      155.96     20.60 o 
  -9   9   8       94.79      132.42     21.58 o 
  -7   9   8       24.03       20.60     19.62 o 
  -5   9   8     2159.32     2228.62     67.68 o 
  -3   9   8       15.02        6.87     22.56 o 
  -1   9   8      442.19      341.36     30.41 o 
   1   9   8      367.03      303.10     31.39 o 
   3   9   8      990.71      957.37     49.05 o 
   5   9   8      302.20      291.33     32.37 o 
   7   9   8        0.12        0.00     21.58 o 
   9   9   8      149.78      215.80     27.47 o 
  11   9   8        8.84        9.81     18.64 o 
  13   9   8        3.68        0.00     12.75 o 
 -18  10   8       77.54       64.74      7.85 o 
 -16  10   8      111.31      108.88     11.77 o 
 -14  10   8       22.18        5.89     11.77 o 
 -12  10   8      217.18      191.28     19.62 o 
 -10  10   8       39.94        0.00     22.56 o 
  -8  10   8        0.04       21.58     23.54 o 
  -6  10   8       98.19       79.45     20.60 o 
  -4  10   8      171.15      203.05     25.50 o 
  -2  10   8      289.64      236.40     29.43 o 
   0  10   8       24.09       20.03     17.17 o 
   2  10   8      125.82       87.30     23.54 o 
   4  10   8        5.87        0.00     26.48 o 
   6  10   8       22.97       29.43     21.58 o 
   8  10   8      265.03      253.07     29.43 o 
  10  10   8        6.94       10.79     13.73 o 
  12  10   8       14.97        5.89     12.75 o 
 -15  11   8        1.29        3.92      8.83 o 
 -13  11   8        0.02        0.98     11.77 o 
 -11  11   8      208.21      233.46     18.64 o 
  -9  11   8        0.66        3.92     14.71 o 
  -7  11   8        0.55        0.00     20.60 o 
  -5  11   8        1.54        0.00     21.58 o 
  -3  11   8      121.55       97.11     22.56 o 
  -1  11   8       18.19        0.00     22.56 o 
   1  11   8       15.42       39.24     20.60 o 
   3  11   8       78.23       75.53     23.54 o 
   5  11   8       19.87       49.05     19.62 o 
   7  11   8        0.57       13.73     19.62 o 
   9  11   8      165.06      152.04     18.64 o 
  11  11   8        5.24        1.96     12.75 o 
 -12  12   8        9.97        0.00      8.83 o 
 -10  12   8      103.58       96.13     12.75 o 
  -8  12   8        7.95        0.00     17.66 o 
  -6  12   8        0.03        0.00     17.66 o 
  -4  12   8       33.49       14.71     20.60 o 
  -2  12   8        0.13        0.00     20.60 o 
   0  12   8        3.65        0.00     14.80 o 
   2  12   8       16.64       31.39     16.68 o 
   4  12   8       46.35        9.81     19.62 o 
   6  12   8       35.52       15.69     16.68 o 
   8  12   8       52.62       39.24     12.75 o 
  -9  13   8        1.59        0.00      9.81 o 
  -7  13   8       13.77       10.79     11.77 o 
  -5  13   8       77.29       52.97     15.69 o 
  -3  13   8       37.16        0.00     21.58 o 
  -1  13   8        7.00        0.00     17.66 o 
   1  13   8        5.26       32.37     19.62 o 
   3  13   8       12.37       22.56     19.62 o 
   5  13   8        7.82        0.00     17.66 o 
 -23   1   9        5.33        0.00     18.64 o 
 -21   1   9       14.59       16.68     23.54 o 
 -19   1   9        6.26       18.64     21.58 o 
 -17   1   9        6.05        0.00     24.52 o 
 -15   1   9       79.05       94.17     17.66 o 
 -13   1   9       16.04       28.45     15.69 o 
 -11   1   9       91.29      103.98     17.66 o 
  -9   1   9      217.34      202.07     18.64 o 
  -7   1   9      590.90      716.06     27.47 o 
  -5   1   9       58.07       39.24     10.79 o 
  -3   1   9     5979.07     5547.04     91.22 o 
  -1   1   9     6106.09     5115.44     88.28 o 
   1   1   9     3051.99     3307.62     67.68 o 
   3   1   9     2804.00     2774.01     62.78 o 
   5   1   9      481.70      574.81     24.52 o 
   7   1   9      896.34      797.48     31.39 o 
   9   1   9       15.02        0.00     15.69 o 
  11   1   9        9.94        0.00     14.71 o 
  13   1   9      284.12      173.62     18.64 o 
  15   1   9      201.64      143.21     18.64 o 
  17   1   9       12.69        2.94     12.75 o 
  19   1   9       73.51       81.42     11.77 o 
 -24   2   9        4.15        0.00     14.71 o 
 -22   2   9       49.63       44.14     20.60 o 
 -20   2   9       17.39        0.00     28.45 o 
 -18   2   9      947.55      971.10     47.08 o 
 -16   2   9       91.86       79.45     21.58 o 
 -14   2   9     1069.80      994.64     42.18 o 
 -12   2   9      234.91      264.85     20.60 o 
 -10   2   9      722.63      751.38     29.43 o 
  -8   2   9      431.36      420.81     20.60 o 
  -6   2   9     2832.15     2853.46     61.80 o 
  -4   2   9     1846.88     1747.98     46.10 o 
  -2   2   9      351.87      365.88     17.66 o 
   0   2   9     4665.84     4691.41    332.53 o 
   2   2   9     5513.62     5769.70    101.03 o 
   4   2   9      249.97      256.02     18.64 o 
   6   2   9     2790.84     2940.76     73.57 o 
   8   2   9       52.87       60.82     15.69 o 
  10   2   9      328.19      374.71     25.50 o 
  12   2   9      156.42      150.08     18.64 o 
  14   2   9      284.01      290.35     22.56 o 
  16   2   9       62.37       76.51     10.79 o 
  18   2   9        8.82        4.90      6.87 o 
 -23   3   9        0.93        7.85     11.77 o 
 -21   3   9       51.22       39.24     11.77 o 
 -19   3   9      595.18      467.89     28.45 o 
 -17   3   9       72.48       73.57     15.69 o 
 -15   3   9        3.40        1.96     17.66 o 
 -13   3   9       15.78       15.69     14.71 o 
 -11   3   9      531.61      610.13     27.47 o 
  -9   3   9        2.18        0.00     14.71 o 
  -7   3   9     2708.47     2789.70     65.72 o 
  -5   3   9      241.02      217.76     15.69 o 
  -3   3   9     3070.80     3349.80     70.63 o 
  -1   3   9      578.14      650.34     26.48 o 
   1   3   9     2925.95     3212.48     73.57 o 
   3   3   9      921.14      964.23     34.33 o 
   5   3   9      418.48      486.53     25.50 o 
   7   3   9     1542.58     1779.37     51.01 o 
   9   3   9     1517.16     1791.14     54.93 o 
  11   3   9       86.77       48.06     16.68 o 
  13   3   9        3.16        0.00     14.71 o 
  15   3   9      222.19      225.61     19.62 o 
  17   3   9      287.46      284.46     16.68 o 
  19   3   9      109.85      113.79      8.83 o 
 -22   4   9       27.75       36.29      8.83 o 
 -20   4   9       14.89        0.00     11.77 o 
 -18   4   9        7.43       13.73     14.71 o 
 -16   4   9       60.63       86.32     14.71 o 
 -14   4   9       91.30      141.25     16.68 o 
 -12   4   9     1978.82     2103.07     55.91 o 
 -10   4   9      125.27      184.41     16.68 o 
  -8   4   9      127.36      120.65     16.68 o 
  -6   4   9      914.86      985.81     33.35 o 
  -4   4   9      965.48     1075.08     33.35 o 
  -2   4   9     1886.72     1752.88     52.97 o 
   0   4   9      127.28      140.65     12.12 o 
   2   4   9      213.29      289.37     21.58 o 
   4   4   9     4883.30     5939.40    117.71 o 
   6   4   9      323.90      395.31     26.48 o 
   8   4   9     2958.72     3751.98    100.05 o 
  10   4   9       54.83       64.74     19.62 o 
  12   4   9      304.62      388.44     29.43 o 
  14   4   9      491.24      613.07     30.41 o 
  16   4   9        7.32        8.83      8.83 o 
  18   4   9      196.82      208.93     12.75 o 
 -23   5   9       13.61        2.94      7.85 o 
 -21   5   9       80.89       60.82     11.77 o 
 -19   5   9      239.64      253.07     19.62 o 
 -17   5   9      291.24      230.51     22.56 o 
 -15   5   9     1601.69     1556.70     50.03 o 
 -13   5   9     1396.32     1443.90     47.08 o 
 -11   5   9       26.65       35.31     15.69 o 
  -9   5   9      177.92      228.55     21.58 o 
  -7   5   9      442.84      465.93     25.50 o 
  -5   5   9      477.83      514.98     24.52 o 
  -3   5   9        0.10        0.00     15.69 o 
  -1   5   9      507.18      530.67     28.45 o 
   1   5   9       36.67       71.61     15.69 o 
   3   5   9      102.86      150.08     17.66 o 
   5   5   9        2.00        0.00     14.71 o 
   7   5   9       24.14       42.18     17.66 o 
   9   5   9        0.29        7.85     20.60 o 
  11   5   9      969.19     1235.94     50.03 o 
  13   5   9     1147.03     1310.49     47.08 o 
  15   5   9       25.06       40.22     12.75 o 
  17   5   9        5.67        8.83      9.81 o 
 -22   6   9       76.10       82.40      9.81 o 
 -20   6   9      107.44      117.71     13.73 o 
 -18   6   9        5.52        0.00     13.73 o 
 -16   6   9     1060.24     1075.08     40.22 o 
 -14   6   9      224.69      326.64     26.48 o 
 -12   6   9      574.99      734.70     35.31 o 
 -10   6   9        0.36       32.37     14.71 o 
  -8   6   9       14.02        0.00     21.58 o 
  -6   6   9        4.68       20.60     13.73 o 
  -4   6   9      120.73      156.95     19.62 o 
  -2   6   9      645.34      787.67     35.31 o 
   0   6   9        0.70       17.02     13.73 o 
   2   6   9        0.04        0.00     20.60 o 
   4   6   9       20.47       13.73     19.62 o 
   6   6   9       43.28       56.89     22.56 o 
   8   6   9      332.12      392.36     34.33 o 
  10   6   9       35.85       54.93     20.60 o 
  12   6   9       20.49        0.00     18.64 o 
  14   6   9       51.07       61.80     13.73 o 
  16   6   9      557.24      574.81     22.56 o 
 -21   7   9       26.06       45.12      6.87 o 
 -19   7   9      151.50      149.10     14.71 o 
 -17   7   9        0.06        0.00     14.71 o 
 -15   7   9     1180.92     1404.66     47.08 o 
 -13   7   9      134.32      156.95     20.60 o 
 -11   7   9      933.28     1062.32     46.10 o 
  -9   7   9     1979.65     2069.72     63.76 o 
  -7   7   9      284.72      272.69     25.50 o 
  -5   7   9      212.16      208.93     21.58 o 
  -3   7   9       15.83        0.00     20.60 o 
  -1   7   9      309.73      259.94     25.50 o 
   1   7   9     2479.05     2558.21     69.64 o 
   3   7   9       43.13       37.27     15.69 o 
   5   7   9     2120.97     2158.00     68.66 o 
   7   7   9       11.00        0.00     25.50 o 
   9   7   9     1579.06     1769.56     62.78 o 
  11   7   9      404.10      410.02     31.39 o 
  13   7   9       56.66       64.74     15.69 o 
  15   7   9      239.89      233.46     16.68 o 
 -20   8   9        1.21        3.92      7.85 o 
 -18   8   9       71.14       57.87     13.73 o 
 -16   8   9      189.10      193.24     18.64 o 
 -14   8   9      243.00      234.44     22.56 o 
 -12   8   9       18.63        0.00     22.56 o 
 -10   8   9       13.88       22.56     18.64 o 
  -8   8   9      618.80      770.99     42.18 o 
  -6   8   9     3597.16     3807.89    104.96 o 
  -4   8   9      306.80      244.25     23.54 o 
  -2   8   9      567.24      578.74     34.33 o 
   0   8   9      718.48      618.53     75.53 o 
   2   8   9      953.60      786.69     42.18 o 
   4   8   9       45.78       41.20     21.58 o 
   6   8   9      355.71      391.38     38.26 o 
   8   8   9      264.43      394.33     33.35 o 
  10   8   9       33.68       25.50     18.64 o 
  12   8   9       65.78       61.80     15.69 o 
  14   8   9       26.35       36.29      8.83 o 
 -19   9   9       40.26       40.22      7.85 o 
 -17   9   9       59.47       51.01      9.81 o 
 -15   9   9       80.75       88.28     12.75 o 
 -13   9   9      391.06      296.23     24.52 o 
 -11   9   9      334.66      294.27     28.45 o 
  -9   9   9      111.56      112.80     22.56 o 
  -7   9   9      131.62       89.26     23.54 o 
  -5   9   9       79.12      119.67     21.58 o 
  -3   9   9     2364.35     2342.41     69.64 o 
  -1   9   9      110.83      105.94     22.56 o 
   1   9   9      508.31      337.43     32.37 o 
   3   9   9     2404.61     2175.66     71.61 o 
   5   9   9       36.50       39.24     20.60 o 
   7   9   9       18.23       43.16     16.68 o 
   9   9   9       50.07        6.87     24.52 o 
  11   9   9       35.01       39.24     15.69 o 
  13   9   9       16.42        0.00     10.79 o 
 -16  10   9       42.49       19.62      9.81 o 
 -14  10   9      861.81      788.65     29.43 o 
 -12  10   9      397.01      371.76     26.48 o 
 -10  10   9       11.97       36.29     14.71 o 
  -8  10   9      147.39      243.27     24.52 o 
  -6  10   9       12.18        0.00     24.52 o 
  -4  10   9      235.28      212.86     28.45 o 
  -2  10   9     1093.48     1065.27     47.08 o 
   0  10   9        5.31       24.80     16.18 o 
   2  10   9        2.07        0.00     25.50 o 
   4  10   9       28.76       47.08     17.66 o 
   6  10   9       69.44       21.58     24.52 o 
   8  10   9       47.41       62.78     18.64 o 
  10  10   9        1.00        1.96     17.66 o 
  12  10   9        2.38       10.79      6.87 o 
 -15  11   9       26.45       25.50      6.87 o 
 -13  11   9       55.58       46.10      9.81 o 
 -11  11   9      119.70       88.28     15.69 o 
  -9  11   9      118.16      120.65     16.68 o 
  -7  11   9      383.55      429.64     32.37 o 
  -5  11   9        5.99       19.62     17.66 o 
  -3  11   9        8.98        0.00     22.56 o 
  -1  11   9      243.93      202.07     24.52 o 
   1  11   9       76.56       81.42     20.60 o 
   3  11   9       50.83       60.82     18.64 o 
   5  11   9       37.25        6.87     17.66 o 
   7  11   9       61.63       54.93     18.64 o 
   9  11   9      130.10      166.75     18.64 o 
 -12  12   9        1.60        0.00      8.83 o 
 -10  12   9       10.11        0.00     11.77 o 
  -8  12   9        0.00        7.85     12.75 o 
  -6  12   9      156.23      181.47     23.54 o 
  -4  12   9        0.68        3.92     17.66 o 
  -2  12   9       43.05       42.18     17.66 o 
   0  12   9        9.18        4.02     13.51 o 
   2  12   9      237.86      184.41     26.48 o 
   4  12   9       23.64       12.75     23.54 o 
   6  12   9       90.12       44.14     18.64 o 
   8  12   9       40.67       49.05     12.75 o 
  -9  13   9       25.83       31.39      7.85 o 
  -7  13   9       47.29       30.41     11.77 o 
  -5  13   9       13.98        2.94     14.71 o 
  -3  13   9        5.35        9.81     13.73 o 
  -1  13   9        8.92       16.68     16.68 o 
   1  13   9        3.44        0.00     24.52 o 
   3  13   9       50.72       20.60     24.52 o 
 -24   0  10       17.37        9.81     14.71 o 
 -22   0  10      698.29      821.02     36.29 o 
 -20   0  10      200.09      196.18     22.56 o 
 -18   0  10     1102.26     1078.02     43.16 o 
 -16   0  10     1479.78     1433.11     47.08 o 
 -14   0  10       17.44        0.00     17.66 o 
 -12   0  10      597.91      599.34     27.47 o 
 -10   0  10     2000.89     1948.08     56.89 o 
  -8   0  10      321.90      293.29     17.66 o 
  -6   0  10     2955.08     2278.65     55.91 o 
  -4   0  10    26893.31    26034.29    307.02 o 
  -2   0  10     3146.17     2468.95     57.87 o 
   0   0  10      311.43      393.90     13.51 o 
   2   0  10      321.42      206.97     14.71 o 
   4   0  10     1306.09     1022.11     32.37 o 
   6   0  10      505.24      510.07     25.50 o 
   8   0  10      696.98      656.23     33.35 o 
  10   0  10       72.93       10.79     23.54 o 
  12   0  10      214.10      213.84     23.54 o 
  14   0  10      152.52      212.86     22.56 o 
  16   0  10      119.50       98.09     16.68 o 
  18   0  10      207.24      220.70     17.66 o 
 -23   1  10        2.27       26.48     13.73 o 
 -21   1  10      110.50      148.12     23.54 o 
 -19   1  10      673.44      748.43     42.18 o 
 -17   1  10     2751.33     2594.50     73.57 o 
 -15   1  10      943.97      977.97     43.16 o 
 -13   1  10      296.21      334.49     25.50 o 
 -11   1  10      365.88      340.38     24.52 o 
  -9   1  10      162.79      161.85     16.68 o 
  -7   1  10     1255.67     1509.62     40.22 o 
  -5   1  10    13330.68    13931.84    188.33 o 
  -3   1  10     3104.42     2334.56     56.89 o 
  -1   1  10     1660.60     1571.42     47.08 o 
   1   1  10     1033.34      972.08     30.41 o 
   3   1  10     1015.78     1057.42     32.37 o 
   5   1  10     1501.00     1571.42     42.18 o 
   7   1  10      421.15      460.05     24.52 o 
   9   1  10      719.99      549.31     28.45 o 
  11   1  10      640.52      507.13     28.45 o 
  13   1  10       39.82       27.47     13.73 o 
  15   1  10      109.39       93.19     12.75 o 
  17   1  10       92.85      140.27     13.73 o 
 -24   2  10        1.78       18.64     11.77 o 
 -22   2  10       22.37       58.85     16.68 o 
 -20   2  10     1283.29     1433.11     58.85 o 
 -18   2  10      525.97      525.77     37.27 o 
 -16   2  10      188.87      159.89     23.54 o 
 -14   2  10        9.81        0.00     21.58 o 
 -12   2  10        6.31        0.00     18.64 o 
 -10   2  10       97.15       88.28     14.71 o 
  -8   2  10      149.20      118.69     14.71 o 
  -6   2  10       53.76       58.85     10.79 o 
  -4   2  10     1437.62     1225.15     33.35 o 
  -2   2  10     3170.20     2303.17     58.85 o 
   0   2  10      832.28      792.26    131.44 o 
   2   2  10       58.36       61.80     12.75 o 
   4   2  10      511.80      569.91     26.48 o 
   6   2  10      582.52      582.66     27.47 o 
   8   2  10      157.71      172.64     17.66 o 
  10   2  10       12.60        3.92     18.64 o 
  12   2  10      109.49       90.24     17.66 o 
  14   2  10        0.56        0.00     15.69 o 
  16   2  10       12.60        4.90     10.79 o 
  18   2  10       26.17       28.45      6.87 o 
 -23   3  10       11.83       21.58     13.73 o 
 -21   3  10      105.70      113.79     14.71 o 
 -19   3  10      157.30      130.46     18.64 o 
 -17   3  10       38.51       34.33     14.71 o 
 -15   3  10       28.27       38.26     13.73 o 
 -13   3  10      996.62      833.77     34.33 o 
 -11   3  10       10.92        0.00     16.68 o 
  -9   3  10     3296.41     3611.71     82.40 o 
  -7   3  10      589.57      602.28     25.50 o 
  -5   3  10     3323.75     3395.91     73.57 o 
  -3   3  10     3644.96     3080.05     70.63 o 
  -1   3  10     1670.19     1452.73     42.18 o 
   1   3  10        1.38        0.00     16.68 o 
   3   3  10     2802.74     2681.80     70.63 o 
   5   3  10     1047.32      983.85     37.27 o 
   7   3  10      220.93      181.47     21.58 o 
   9   3  10      675.44      720.97     35.31 o 
  11   3  10      533.62      502.23     30.41 o 
  13   3  10      159.13      173.62     18.64 o 
  15   3  10        2.60        0.00     10.79 o 
  17   3  10        3.57        2.94      7.85 o 
 -22   4  10       28.01       29.43      9.81 o 
 -20   4  10       15.72       20.60     10.79 o 
 -18   4  10       92.41       91.22     14.71 o 
 -16   4  10      131.77      112.80     17.66 o 
 -14   4  10     1398.06     1170.22     42.18 o 
 -12   4  10      595.89      489.47     29.43 o 
 -10   4  10     1023.65     1060.36     39.24 o 
  -8   4  10        2.27       29.43     12.75 o 
  -6   4  10       57.00       51.01     12.75 o 
  -4   4  10       44.39       43.16     12.75 o 
  -2   4  10     5392.27     4691.69     98.09 o 
   0   4  10      430.17      402.13     36.78 o 
   2   4  10      370.93      376.67     23.54 o 
   4   4  10      256.77      263.86     21.58 o 
   6   4  10       11.27        0.00     19.62 o 
   8   4  10      209.14      189.32     23.54 o 
  10   4  10       50.27       93.19     16.68 o 
  12   4  10       26.85       31.39     16.68 o 
  14   4  10      368.24      335.47     22.56 o 
  16   4  10      133.10       96.13     11.77 o 
  18   4  10       71.40       63.76      7.85 o 
 -23   5  10       16.90        8.83      8.83 o 
 -21   5  10      398.71      376.67     19.62 o 
 -19   5  10        1.44        0.00      9.81 o 
 -17   5  10      462.16      409.04     25.50 o 
 -15   5  10      424.29      437.49     27.47 o 
 -13   5  10       50.09       59.84     18.64 o 
 -11   5  10       19.09       41.20     16.68 o 
  -9   5  10        4.95       19.62     12.75 o 
  -7   5  10        3.82        8.83     11.77 o 
  -5   5  10      184.57      298.20     20.60 o 
  -3   5  10        9.03        6.87     15.69 o 
  -1   5  10       25.33        0.00     20.60 o 
   1   5  10      394.28      419.83     26.48 o 
   3   5  10       50.03       72.59     13.73 o 
   5   5  10        8.15       32.37     14.71 o 
   7   5  10      125.18      154.98     19.62 o 
   9   5  10      652.80      742.55     40.22 o 
  11   5  10       28.84       38.26     19.62 o 
  13   5  10      714.62      800.42     37.27 o 
  15   5  10      805.03      739.61     29.43 o 
  17   5  10      198.94      183.43     12.75 o 
 -22   6  10        6.70       24.52      5.89 o 
 -20   6  10       50.77       31.39      9.81 o 
 -18   6  10        6.78        1.96     15.69 o 
 -16   6  10       85.56       66.70     14.71 o 
 -14   6  10      706.42      577.76     33.35 o 
 -12   6  10      190.55      164.79     23.54 o 
 -10   6  10      468.70      529.69     33.35 o 
  -8   6  10      112.23      148.12     20.60 o 
  -6   6  10     1425.76     1248.70     43.16 o 
  -4   6  10       51.80       50.03     14.71 o 
  -2   6  10      639.52      643.48     32.37 o 
   0   6  10      702.49      693.81     64.25 o 
   2   6  10       16.13        0.00     21.58 o 
   4   6  10        4.92       11.77     21.58 o 
   6   6  10       11.43       30.41     17.66 o 
   8   6  10       92.97      127.52     21.58 o 
  10   6  10      363.27      332.53     29.43 o 
  12   6  10      302.64      267.79     25.50 o 
  14   6  10       10.20        2.94     15.69 o 
  16   6  10       44.04       19.62      9.81 o 
 -21   7  10        3.22        1.96      8.83 o 
 -19   7  10        7.02       10.79      9.81 o 
 -17   7  10      117.07       76.51     14.71 o 
 -15   7  10      316.28      313.89     26.48 o 
 -13   7  10     1133.89     1071.15     45.12 o 
 -11   7  10     3098.14     3834.37    104.96 o 
  -9   7  10      667.59      749.41     39.24 o 
  -7   7  10     1323.94     1356.60     50.03 o 
  -5   7  10       30.00       48.06     13.73 o 
  -3   7  10      570.11      592.47     33.35 o 
  -1   7  10      139.78      132.42     23.54 o 
   1   7  10      246.63      204.03     26.48 o 
   3   7  10      207.55      208.93     26.48 o 
   5   7  10     1111.85     1263.41     53.95 o 
   7   7  10        7.26       22.56     25.50 o 
   9   7  10      459.89      560.10     36.29 o 
  11   7  10      467.74      546.37     32.37 o 
  13   7  10      266.72      294.27     20.60 o 
  15   7  10        1.62        3.92      7.85 o 
 -20   8  10        2.09        0.98      8.83 o 
 -18   8  10       70.09       45.12      9.81 o 
 -16   8  10       42.36       54.93     13.73 o 
 -14   8  10       46.67       89.26     16.68 o 
 -12   8  10       10.95        1.96     21.58 o 
 -10   8  10      210.81      191.28     25.50 o 
  -8   8  10      228.97      309.97     27.47 o 
  -6   8  10      226.71      215.80     27.47 o 
  -4   8  10      293.59      216.78     25.50 o 
  -2   8  10        8.26       51.01     18.64 o 
   0   8  10      135.57      113.65     17.34 o 
   2   8  10       68.13       79.45     20.60 o 
   4   8  10      452.14      468.87     34.33 o 
   6   8  10      580.63      560.10     38.26 o 
   8   8  10        3.19       13.73     25.50 o 
  10   8  10      197.40      145.17     23.54 o 
  12   8  10       98.57      121.63     16.68 o 
  14   8  10       59.64       67.68      9.81 o 
 -19   9  10        0.06        1.96      6.87 o 
 -17   9  10      253.58      251.11     15.69 o 
 -15   9  10      190.29      155.96     17.66 o 
 -13   9  10       16.08       19.62     13.73 o 
 -11   9  10       22.86       14.71     18.64 o 
  -9   9  10       19.30       20.60     18.64 o 
  -7   9  10      159.34      199.12     27.47 o 
  -5   9  10        5.22       39.24     16.68 o 
  -3   9  10      251.72      249.15     27.47 o 
  -1   9  10      788.54      811.21     44.14 o 
   1   9  10      637.85      473.78     35.31 o 
   3   9  10      214.37      183.43     28.45 o 
   5   9  10       47.01       16.68     29.43 o 
   7   9  10      174.30      203.05     24.52 o 
   9   9  10      109.48      102.01     19.62 o 
  11   9  10        7.96        0.00     14.71 o 
  13   9  10        6.29        5.89     10.79 o 
 -16  10  10       12.80       15.69      7.85 o 
 -14  10  10        4.06       17.66      8.83 o 
 -12  10  10      155.29      148.12     19.62 o 
 -10  10  10      280.22      263.86     26.48 o 
  -8  10  10      279.55      276.62     27.47 o 
  -6  10  10      202.33      177.54     25.50 o 
  -4  10  10       46.56       35.31     21.58 o 
  -2  10  10       44.89       55.91     19.62 o 
   0  10  10      715.44      611.18     28.44 o 
   2  10  10      325.70      302.12     29.43 o 
   4  10  10       21.37        2.94     24.52 o 
   6  10  10       56.98       67.68     22.56 o 
   8  10  10       35.98       20.60     20.60 o 
  10  10  10        7.61        0.00     14.71 o 
 -15  11  10      129.54       78.47      9.81 o 
 -13  11  10       40.31       31.39      8.83 o 
 -11  11  10       24.03        2.94     14.71 o 
  -9  11  10       24.98       34.33     11.77 o 
  -7  11  10       70.02       66.70     20.60 o 
  -5  11  10       28.41       32.37     14.71 o 
  -3  11  10      113.30       88.28     20.60 o 
  -1  11  10      903.95      920.09     44.14 o 
   1  11  10       19.50       27.47     17.66 o 
   3  11  10        1.57        0.00     21.58 o 
   5  11  10       69.87       65.72     19.62 o 
   7  11  10       22.60        0.00     20.60 o 
   9  11  10       32.02       29.43     13.73 o 
 -12  12  10       44.54       25.50      7.85 o 
 -10  12  10       16.63       28.45      9.81 o 
  -8  12  10      134.53      102.01     15.69 o 
  -6  12  10      332.62      346.26     25.50 o 
  -4  12  10       30.97       55.91     16.68 o 
  -2  12  10       44.36       58.85     17.66 o 
   0  12  10       25.96       18.07     12.69 o 
   2  12  10        3.65        0.00     19.62 o 
   4  12  10        3.51       24.52     15.69 o 
   6  12  10       17.60       29.43     14.71 o 
  -9  13  10       43.46       33.35      7.85 o 
  -7  13  10       34.31       50.03     10.79 o 
  -5  13  10       79.70       42.18     16.68 o 
  -3  13  10        0.07       33.35     12.75 o 
  -1  13  10        7.81       11.77     14.71 o 
   1  13  10       37.60        0.00     27.47 o 
   3  13  10       32.07       29.43     20.60 o 
 -23   1  11       60.76       95.15     18.64 o 
 -21   1  11       50.00       62.78     17.66 o 
 -19   1  11      550.49      619.93     37.27 o 
 -17   1  11      403.44      349.20     31.39 o 
 -15   1  11      432.97      397.27     28.45 o 
 -13   1  11     1767.23     1712.67     53.95 o 
 -11   1  11     2317.76     2451.29     74.55 o 
  -9   1  11     1166.79     1166.30     39.24 o 
  -7   1  11     8484.15     7696.21    129.48 o 
  -5   1  11      624.31      462.99     24.52 o 
  -3   1  11     2608.44     2045.19     55.91 o 
  -1   1  11      681.92      529.69     24.52 o 
   1   1  11     1854.49     1837.24     53.95 o 
   3   1  11       59.66       54.93     12.75 o 
   5   1  11      511.89      564.02     26.48 o 
   7   1  11       88.01       90.24     15.69 o 
   9   1  11       14.61        0.00     16.68 o 
  11   1  11       76.65       57.87     14.71 o 
  13   1  11       19.09        2.94     15.69 o 
  15   1  11      321.29      189.32     17.66 o 
  17   1  11        3.91        0.00     10.79 o 
 -24   2  11       43.29       42.18     15.69 o 
 -22   2  11       44.34       71.61     16.68 o 
 -20   2  11      273.60      353.13     31.39 o 
 -18   2  11      348.01      306.04     34.33 o 
 -16   2  11      484.01      504.19     34.33 o 
 -14   2  11       96.53      100.05     22.56 o 
 -12   2  11     2189.96     2058.93     57.87 o 
 -10   2  11      453.64      532.63     26.48 o 
  -8   2  11     2019.82     1996.15     56.89 o 
  -6   2  11      124.75      104.96     13.73 o 
  -4   2  11     2141.69     2070.70     55.91 o 
  -2   2  11       29.49       46.10      9.81 o 
   0   2  11      168.42      215.04     21.58 o 
   2   2  11      597.44      634.65     27.47 o 
   4   2  11       42.27       50.03     11.77 o 
   6   2  11      854.01      856.33     35.31 o 
   8   2  11      532.72      599.34     32.37 o 
  10   2  11        4.24        9.81     17.66 o 
  12   2  11       72.54       76.51     16.68 o 
  14   2  11       30.72       12.75     16.68 o 
  16   2  11       76.71       67.68     10.79 o 
  18   2  11      102.80       87.30      8.83 o 
 -23   3  11       10.64       12.75     13.73 o 
 -21   3  11        3.10        0.00     14.71 o 
 -19   3  11       18.26       22.56     14.71 o 
 -17   3  11      446.50      381.57     25.50 o 
 -15   3  11      219.04      187.35     23.54 o 
 -13   3  11       34.61       37.27     16.68 o 
 -11   3  11      187.91      201.09     18.64 o 
  -9   3  11       17.02       22.56     12.75 o 
  -7   3  11      279.67      243.27     18.64 o 
  -5   3  11     3360.81     2666.11     66.70 o 
  -3   3  11     8732.76     7484.33    128.50 o 
  -1   3  11     1026.99      949.52     36.29 o 
   1   3  11     2843.10     2911.34     77.49 o 
   3   3  11        0.64        0.00     16.68 o 
   5   3  11      728.26      745.49     34.33 o 
   7   3  11     1025.61     1081.94     42.18 o 
   9   3  11       42.97       43.16     14.71 o 
  11   3  11      121.85       84.36     17.66 o 
  13   3  11       30.44       40.22     12.75 o 
  15   3  11      256.78      237.38     17.66 o 
  17   3  11       14.24        6.87      5.89 o 
 -22   4  11        3.09        7.85      7.85 o 
 -20   4  11      101.89       98.09     14.71 o 
 -18   4  11     1196.22     1108.43     40.22 o 
 -16   4  11     2505.26     2564.09     76.51 o 
 -14   4  11     3934.44     3924.61     98.09 o 
 -12   4  11       17.08        0.00     20.60 o 
 -10   4  11       49.47       63.76     16.68 o 
  -8   4  11       91.82      118.69     16.68 o 
  -6   4  11     2901.08     3025.12     75.53 o 
  -4   4  11        8.40       26.48     11.77 o 
  -2   4  11       65.87       88.28     16.68 o 
   0   4  11      313.82      292.62     16.60 o 
   2   4  11      388.31      392.36     25.50 o 
   4   4  11     1453.79     1369.35     47.08 o 
   6   4  11        0.14        6.87     15.69 o 
   8   4  11      214.75      207.95     24.52 o 
  10   4  11      879.28      938.73     44.14 o 
  12   4  11      549.71      699.39     35.31 o 
  14   4  11       83.82       54.93     16.68 o 
  16   4  11        0.45        0.00      9.81 o 
 -23   5  11       16.13       20.60      6.87 o 
 -21   5  11       44.29       37.27      9.81 o 
 -19   5  11        1.55        5.89     11.77 o 
 -17   5  11      252.55      239.34     22.56 o 
 -15   5  11      105.05       93.19     14.71 o 
 -13   5  11     1256.14     1242.81     46.10 o 
 -11   5  11      517.43      565.98     32.37 o 
  -9   5  11      248.87      229.53     23.54 o 
  -7   5  11      113.82      146.16     17.66 o 
  -5   5  11      612.12      571.87     29.43 o 
  -3   5  11      287.21      313.89     21.58 o 
  -1   5  11     1659.62     1594.96     51.99 o 
   1   5  11       11.34       16.68     14.71 o 
   3   5  11      131.40      127.52     19.62 o 
   5   5  11       34.10       38.26     15.69 o 
   7   5  11       11.33       29.43     18.64 o 
   9   5  11        7.37       17.66     19.62 o 
  11   5  11      102.93      178.53     21.58 o 
  13   5  11       50.44       53.95     13.73 o 
  15   5  11       13.29        6.87     10.79 o 
 -22   6  11       28.70       42.18      8.83 o 
 -20   6  11       11.30        2.94      9.81 o 
 -18   6  11      201.76      173.62     16.68 o 
 -16   6  11      459.34      432.58     29.43 o 
 -14   6  11        7.27       21.58     15.69 o 
 -12   6  11      132.20      138.31     22.56 o 
 -10   6  11     1508.41     1756.81     56.89 o 
  -8   6  11      510.07      565.00     33.35 o 
  -6   6  11      324.58      317.81     25.50 o 
  -4   6  11      123.25       90.24     18.64 o 
  -2   6  11       79.67       90.24     17.66 o 
   0   6  11        0.00        7.99     14.13 o 
   2   6  11       57.96      107.90     18.64 o 
   4   6  11      150.30      208.93     23.54 o 
   6   6  11        5.47        0.00     22.56 o 
   8   6  11      331.86      349.20     32.37 o 
  10   6  11      200.68      217.76     26.48 o 
  12   6  11        6.87        7.85     12.75 o 
  14   6  11      454.46      436.50     23.54 o 
 -21   7  11      100.86       80.43      9.81 o 
 -19   7  11      309.92      324.68     17.66 o 
 -17   7  11        7.58        0.00     11.77 o 
 -15   7  11      293.20      268.77     22.56 o 
 -13   7  11       47.21       76.51     17.66 o 
 -11   7  11     2200.19     2661.20     72.59 o 
  -9   7  11       24.90        0.00     27.47 o 
  -7   7  11      239.71      242.28     28.45 o 
  -5   7  11       29.36       79.45     17.66 o 
  -3   7  11        9.28        0.00     23.54 o 
  -1   7  11      154.30      142.23     24.52 o 
   1   7  11      271.68      340.38     28.45 o 
   3   7  11      309.53      274.65     28.45 o 
   5   7  11      263.19      285.44     29.43 o 
   7   7  11      719.27     1042.71     49.05 o 
   9   7  11      270.11      370.78     28.45 o 
  11   7  11       52.67       86.32     17.66 o 
  13   7  11        0.32        0.00     13.73 o 
  15   7  11      132.75      151.06     11.77 o 
 -20   8  11       44.77       55.91      8.83 o 
 -18   8  11      183.74      213.84     15.69 o 
 -16   8  11      262.44      256.02     19.62 o 
 -14   8  11      624.62      664.08     33.35 o 
 -12   8  11     1878.67     2171.73     63.76 o 
 -10   8  11      785.35      725.87     41.20 o 
  -8   8  11     1616.09     1769.56     59.84 o 
  -6   8  11     1431.27     1401.72     52.97 o 
  -4   8  11     1106.12     1017.20     46.10 o 
  -2   8  11     1618.22     1495.89     55.91 o 
   0   8  11     1856.35     1792.03     46.72 o 
   2   8  11      407.52      406.10     34.33 o 
   4   8  11     1152.75     1132.95     51.99 o 
   6   8  11      123.17      100.05     27.47 o 
   8   8  11        0.08        2.94     15.69 o 
  10   8  11       47.24       65.72     16.68 o 
  12   8  11      277.33      294.27     20.60 o 
 -19   9  11        1.41        4.90      5.89 o 
 -17   9  11        0.78        1.96      9.81 o 
 -15   9  11       31.13       42.18     10.79 o 
 -13   9  11       10.31       19.62     12.75 o 
 -11   9  11      190.57      180.49     22.56 o 
  -9   9  11        2.92       14.71     21.58 o 
  -7   9  11       82.49      110.84     22.56 o 
  -5   9  11      496.24      517.92     36.29 o 
  -3   9  11      459.69      500.26     34.33 o 
  -1   9  11       64.46       40.22     21.58 o 
   1   9  11      111.80      130.46     24.52 o 
   3   9  11       18.16        0.00     23.54 o 
   5   9  11      166.07      189.32     25.50 o 
   7   9  11      148.05      129.48     23.54 o 
   9   9  11       54.59       48.06     14.71 o 
  11   9  11       34.17       45.12     13.73 o 
 -16  10  11      157.44      132.42     11.77 o 
 -14  10  11       11.18       14.71     10.79 o 
 -12  10  11      164.05      173.62     17.66 o 
 -10  10  11      239.03      216.78     22.56 o 
  -8  10  11      410.85      460.05     31.39 o 
  -6  10  11        0.18        0.00     18.64 o 
  -4  10  11       31.19       56.89     17.66 o 
  -2  10  11      197.02      179.51     25.50 o 
   0  10  11      133.75      150.86     17.68 o 
   2  10  11       30.32       61.80     18.64 o 
   4  10  11        9.44        7.85     20.60 o 
   6  10  11      158.59      129.48     24.52 o 
   8  10  11       82.14       98.09     19.62 o 
  10  10  11       41.88       69.64     12.75 o 
 -15  11  11       72.27       84.36      8.83 o 
 -13  11  11        1.41        0.00      9.81 o 
 -11  11  11       23.92        0.00     14.71 o 
  -9  11  11       35.81       52.97     15.69 o 
  -7  11  11      217.59      159.89     22.56 o 
  -5  11  11      118.56      171.66     20.60 o 
  -3  11  11       18.49       11.77     24.52 o 
  -1  11  11       14.04       13.73     22.56 o 
   1  11  11       52.48       15.69     25.50 o 
   3  11  11       83.42       99.07     18.64 o 
   5  11  11        0.88        0.00     20.60 o 
   7  11  11       32.20       53.95     14.71 o 
 -12  12  11      132.95       94.17      9.81 o 
 -10  12  11        0.00        0.00     11.77 o 
  -8  12  11       27.80       15.69     11.77 o 
  -6  12  11        0.02        0.00     17.66 o 
  -4  12  11       26.44       19.62     17.66 o 
  -2  12  11       11.68        0.00     18.64 o 
   0  12  11       75.47       81.00     14.22 o 
   2  12  11       22.80       34.33     16.68 o 
   4  12  11      107.06      108.88     21.58 o 
   6  12  11        0.58       37.27     10.79 o 
  -7  13  11       19.52        8.83     11.77 o 
  -5  13  11       32.47       46.10     13.73 o 
  -3  13  11        2.11        9.81     16.68 o 
  -1  13  11      131.81      144.19     22.56 o 
   1  13  11        4.25        0.00     27.47 o 
 -24   0  12        3.70       12.75      9.81 o 
 -22   0  12        0.05        6.87     14.71 o 
 -20   0  12      111.62      135.37     18.64 o 
 -18   0  12        0.80       10.79     14.71 o 
 -16   0  12      558.87      532.63     30.41 o 
 -14   0  12     1015.99      815.13     35.31 o 
 -12   0  12      391.20      360.97     24.52 o 
 -10   0  12     1357.85      988.76     35.31 o 
  -8   0  12     3387.65     3067.30     73.57 o 
  -6   0  12      838.54      828.87     29.43 o 
  -4   0  12       36.28       19.62      8.83 o 
  -2   0  12     1005.91      817.10     30.41 o 
   0   0  12      495.07      342.96     39.24 o 
   2   0  12      147.52      135.37     15.69 o 
   4   0  12      192.39      124.58     16.68 o 
   6   0  12      760.59      696.45     31.39 o 
   8   0  12      446.40      350.18     26.48 o 
  10   0  12        5.24        0.00     18.64 o 
  12   0  12      577.31      503.21     33.35 o 
  14   0  12       48.20       60.82     15.69 o 
  16   0  12        0.44       12.75     10.79 o 
 -23   1  12       99.11       98.09     17.66 o 
 -21   1  12      107.94      139.29     22.56 o 
 -19   1  12      199.28      285.44     28.45 o 
 -17   1  12       59.49       24.52     20.60 o 
 -15   1  12      350.47      395.31     29.43 o 
 -13   1  12       34.88       12.75     25.50 o 
 -11   1  12      317.32      317.81     26.48 o 
  -9   1  12      267.45      203.05     21.58 o 
  -7   1  12     1702.49     1741.11     47.08 o 
  -5   1  12      695.18      690.56     29.43 o 
  -3   1  12      722.38      733.72     30.41 o 
  -1   1  12      174.03      145.17     16.68 o 
   1   1  12      133.05      122.61     15.69 o 
   3   1  12     1464.47     1293.82     41.20 o 
   5   1  12       24.03       15.69     13.73 o 
   7   1  12      720.83      704.29     33.35 o 
   9   1  12     1712.20     1551.80     48.06 o 
  11   1  12       80.24       88.28     16.68 o 
  13   1  12      681.73      458.08     24.52 o 
  15   1  12       69.93       47.08     12.75 o 
  17   1  12        6.06        0.00      9.81 o 
 -24   2  12        1.12        4.90     14.71 o 
 -22   2  12        0.49        0.00     17.66 o 
 -20   2  12        0.93       14.71     23.54 o 
 -18   2  12       27.84       15.69     26.48 o 
 -16   2  12      142.90      145.17     26.48 o 
 -14   2  12      246.92      257.00     27.47 o 
 -12   2  12      238.46      192.26     23.54 o 
 -10   2  12     1671.79     1631.25     48.06 o 
  -8   2  12      318.06      334.49     22.56 o 
  -6   2  12        5.18       20.60     10.79 o 
  -4   2  12       84.46       49.05     11.77 o 
  -2   2  12        0.11       16.68     11.77 o 
   0   2  12      718.91      560.66     82.89 o 
   2   2  12      910.87     1040.74     37.27 o 
   4   2  12       83.46       64.74     14.71 o 
   6   2  12       34.73       14.71     17.66 o 
   8   2  12       34.90       26.48     12.75 o 
  10   2  12       12.93       20.60     13.73 o 
  12   2  12      128.68      101.03     15.69 o 
  14   2  12       48.89       51.01     10.79 o 
  16   2  12       69.55       39.24      8.83 o 
 -23   3  12       17.29        0.00     19.62 o 
 -21   3  12       30.76       35.31     15.69 o 
 -19   3  12       15.66       16.68     14.71 o 
 -17   3  12      356.25      270.73     22.56 o 
 -15   3  12     4199.65     3357.65     91.22 o 
 -13   3  12     1487.06     1280.09     45.12 o 
 -11   3  12      293.70      266.81     23.54 o 
  -9   3  12      834.22      711.16     31.39 o 
  -7   3  12      410.89      322.72     20.60 o 
  -5   3  12     1167.93     1040.74     36.29 o 
  -3   3  12     1884.46     1611.63     46.10 o 
  -1   3  12      516.28      491.44     28.45 o 
   1   3  12       83.60      113.79     16.68 o 
   3   3  12     1579.42     1590.05     49.05 o 
   5   3  12     2255.09     2458.16     76.51 o 
   7   3  12      707.64      793.55     37.27 o 
   9   3  12      303.08      372.75     28.45 o 
  11   3  12      704.52      657.21     34.33 o 
  13   3  12      408.57      379.61     24.52 o 
  15   3  12      120.74      131.44     12.75 o 
 -22   4  12       10.80       20.60      8.83 o 
 -20   4  12       98.56       75.53     12.75 o 
 -18   4  12       59.86       29.43     13.73 o 
 -16   4  12      136.06       73.57     19.62 o 
 -14   4  12     1821.82     1454.69     51.01 o 
 -12   4  12       19.24        0.00     17.66 o 
 -10   4  12       92.61       77.49     17.66 o 
  -8   4  12     2196.40     1975.55     53.95 o 
  -6   4  12      374.39      272.69     22.56 o 
  -4   4  12      192.68      164.79     18.64 o 
  -2   4  12       31.93       11.77     18.64 o 
   0   4  12      149.98      236.64     15.59 o 
   2   4  12       16.53       20.60     20.60 o 
   4   4  12      250.22      237.38     25.50 o 
   6   4  12       27.67       11.77     22.56 o 
   8   4  12      406.68      411.00     31.39 o 
  10   4  12      494.70      536.56     34.33 o 
  12   4  12       36.40       38.26     14.71 o 
  14   4  12       74.90       67.68     13.73 o 
  16   4  12      115.01      107.90      9.81 o 
 -21   5  12        0.33        0.00     10.79 o 
 -19   5  12      162.38      121.63     16.68 o 
 -17   5  12      131.39      103.00     16.68 o 
 -15   5  12       28.78       14.71     16.68 o 
 -13   5  12     2691.37     2976.08     88.28 o 
 -11   5  12     4350.48     4638.72    111.82 o 
  -9   5  12       90.28       95.15     19.62 o 
  -7   5  12       46.05       53.95     14.71 o 
  -5   5  12      253.65      198.14     21.58 o 
  -3   5  12        5.71        0.00     18.64 o 
  -1   5  12       93.76      119.67     21.58 o 
   1   5  12        0.32        8.83     14.71 o 
   3   5  12       20.77       24.52     15.69 o 
   5   5  12       49.00       77.49     18.64 o 
   7   5  12      262.72      299.18     27.47 o 
   9   5  12      153.76      168.72     24.52 o 
  11   5  12      944.70     1115.29     46.10 o 
  13   5  12       89.85      108.88     15.69 o 
  15   5  12       45.78       39.24      9.81 o 
 -22   6  12        3.69        7.85      6.87 o 
 -20   6  12        0.20        2.94     10.79 o 
 -18   6  12      155.61       94.17     14.71 o 
 -16   6  12      227.02      158.91     19.62 o 
 -14   6  12      714.73      635.63     34.33 o 
 -12   6  12     1565.89     1366.41     50.03 o 
 -10   6  12     1211.13     1139.82     47.08 o 
  -8   6  12       19.98       47.08     16.68 o 
  -6   6  12      630.92      665.06     36.29 o 
  -4   6  12        5.82       15.69     14.71 o 
  -2   6  12       48.90       43.16     19.62 o 
   0   6  12     1311.13     1286.36     36.74 o 
   2   6  12       17.90        0.00     23.54 o 
   4   6  12       13.85        4.90     21.58 o 
   6   6  12       96.72      138.31     23.54 o 
   8   6  12       76.88       55.91     19.62 o 
  10   6  12      566.92      658.19     36.29 o 
  12   6  12       49.99       43.16     14.71 o 
  14   6  12       17.50       13.73      8.83 o 
 -21   7  12      331.37      292.31     14.71 o 
 -19   7  12        2.93        7.85      7.85 o 
 -17   7  12       17.50       12.75     13.73 o 
 -15   7  12       11.06        6.87     17.66 o 
 -13   7  12       74.28       88.28     19.62 o 
 -11   7  12      213.76      158.91     26.48 o 
  -9   7  12     3437.98     3722.55    106.92 o 
  -7   7  12      230.53      258.96     27.47 o 
  -5   7  12      125.29      139.29     21.58 o 
  -3   7  12      445.92      438.47     34.33 o 
  -1   7  12        0.96       16.68     25.50 o 
   1   7  12       75.32       45.12     19.62 o 
   3   7  12        0.51        0.00     25.50 o 
   5   7  12        3.50       15.69     25.50 o 
   7   7  12        2.28        2.94     27.47 o 
   9   7  12      117.46      106.92     23.54 o 
  11   7  12       13.72       26.48     12.75 o 
  13   7  12      192.06      191.28     16.68 o 
 -20   8  12        0.20        0.00      7.85 o 
 -18   8  12      238.78      177.54     13.73 o 
 -16   8  12       21.87        9.81     12.75 o 
 -14   8  12       62.42       23.54     14.71 o 
 -12   8  12      129.72      171.66     22.56 o 
 -10   8  12      219.21      192.26     27.47 o 
  -8   8  12     1255.36     1341.88     52.97 o 
  -6   8  12       27.42       14.71     25.50 o 
  -4   8  12      213.61      187.35     28.45 o 
  -2   8  12        2.09       27.47     18.64 o 
   0   8  12      366.31      354.69     24.25 o 
   2   8  12       61.14       69.64     19.62 o 
   4   8  12      482.38      428.66     32.37 o 
   6   8  12        5.38        2.94     21.58 o 
   8   8  12       38.55       11.77     23.54 o 
  10   8  12       41.08        0.00     20.60 o 
  12   8  12        3.29        0.00     14.71 o 
 -17   9  12        1.04        0.00      8.83 o 
 -15   9  12        9.48       25.50      9.81 o 
 -13   9  12      375.98      349.20     23.54 o 
 -11   9  12     1150.70     1069.19     44.14 o 
  -9   9  12        5.88        0.00     19.62 o 
  -7   9  12        6.42       12.75     16.68 o 
  -5   9  12        7.78       18.64     20.60 o 
  -3   9  12      631.50      610.13     37.27 o 
  -1   9  12      809.40      770.01     44.14 o 
   1   9  12        3.88        7.85     18.64 o 
   3   9  12     1201.30     1200.63     51.99 o 
   5   9  12       56.63       74.55     18.64 o 
   7   9  12      236.82      261.90     25.50 o 
   9   9  12        7.18        0.00     21.58 o 
  11   9  12        1.52        0.00     12.75 o 
 -16  10  12        0.66        1.96      7.85 o 
 -14  10  12        9.16        7.85     10.79 o 
 -12  10  12       93.89       75.53     13.73 o 
 -10  10  12       82.06       26.48     17.66 o 
  -8  10  12       43.91       30.41     16.68 o 
  -6  10  12       61.40       33.35     16.68 o 
  -4  10  12       33.09       41.20     18.64 o 
  -2  10  12       21.78        0.00     24.52 o 
   0  10  12     1096.27      950.53     83.38 o 
   2  10  12        0.00       11.77     19.62 o 
   4  10  12       49.01       53.95     20.60 o 
   6  10  12        4.54        0.00     14.71 o 
   8  10  12       67.97       30.41     15.69 o 
 -13  11  12        1.96        6.87      8.83 o 
 -11  11  12      198.14      156.95     17.66 o 
  -9  11  12        0.00        6.87     13.73 o 
  -7  11  12       52.46       73.57     18.64 o 
  -5  11  12      114.15      137.33     19.62 o 
  -3  11  12        3.47        6.87     22.56 o 
  -1  11  12       55.57       38.26     20.60 o 
   1  11  12      330.04      312.91     28.45 o 
   3  11  12       32.79        1.96     21.58 o 
   5  11  12      109.25      104.96     20.60 o 
   7  11  12       64.90       50.03     14.71 o 
 -10  12  12        3.52        4.90     10.79 o 
  -8  12  12      123.28       87.30     13.73 o 
  -6  12  12        0.19        0.00     16.68 o 
  -4  12  12      106.97      120.65     18.64 o 
  -2  12  12       67.28       97.11     18.64 o 
   0  12  12       26.67       10.94     15.59 o 
   2  12  12        1.85        3.92     19.62 o 
   4  12  12        1.43        0.00     19.62 o 
  -3  13  12       34.91       28.45     14.71 o 
 -23   1  13        5.44        1.96     15.69 o 
 -21   1  13       18.61       14.71     16.68 o 
 -19   1  13      126.10       64.74     21.58 o 
 -17   1  13       31.94       22.56     18.64 o 
 -15   1  13      128.56      142.23     18.64 o 
 -13   1  13     1477.15     1272.24     48.06 o 
 -11   1  13     3965.58     3919.71     99.07 o 
  -9   1  13       15.11        0.00     16.68 o 
  -7   1  13     1207.65     1165.32     40.22 o 
  -5   1  13     1042.48     1218.29     41.20 o 
  -3   1  13       49.39       70.63     16.68 o 
  -1   1  13      325.86      303.10     24.52 o 
   1   1  13       41.95       47.08     13.73 o 
   3   1  13     3440.78     3137.93     80.43 o 
   5   1  13     1349.27     1258.51     43.16 o 
   7   1  13       61.14       41.20     13.73 o 
   9   1  13      112.15       90.24     15.69 o 
  11   1  13      281.54      184.41     18.64 o 
  13   1  13      282.43      190.30     16.68 o 
  15   1  13       57.62       46.10      8.83 o 
 -24   2  13        0.98       12.75     11.77 o 
 -22   2  13        7.45       10.79     19.62 o 
 -20   2  13      122.98      186.37     23.54 o 
 -18   2  13      193.04      199.12     23.54 o 
 -16   2  13      575.84      584.62     36.29 o 
 -14   2  13     5357.84     5715.75    136.35 o 
 -12   2  13     1503.86     1440.95     52.97 o 
 -10   2  13      596.07      498.30     28.45 o 
  -8   2  13      258.64      256.02     19.62 o 
  -6   2  13       21.32       40.22     11.77 o 
  -4   2  13      648.24      482.61     25.50 o 
  -2   2  13     2852.37     2792.65     76.51 o 
   0   2  13     4943.68     4943.23    344.30 o 
   2   2  13      520.90      495.36     27.47 o 
   4   2  13     1708.06     1756.81     51.99 o 
   6   2  13     1098.99     1036.82     40.22 o 
   8   2  13        3.51        3.92     18.64 o 
  10   2  13       73.54       62.78     13.73 o 
  12   2  13       11.82        2.94     13.73 o 
  14   2  13       52.18       38.26      8.83 o 
  16   2  13       18.65        8.83      5.89 o 
 -23   3  13       34.41       40.22     14.71 o 
 -21   3  13        7.16        0.00     17.66 o 
 -19   3  13        5.13        0.00     17.66 o 
 -17   3  13       22.99        5.89     19.62 o 
 -15   3  13      964.02      999.55     41.20 o 
 -13   3  13     2927.79     2608.24     79.45 o 
 -11   3  13       26.39       58.85     16.68 o 
  -9   3  13       28.86       15.69     16.68 o 
  -7   3  13       11.05        2.94     16.68 o 
  -5   3  13     3703.32     2980.98     78.47 o 
  -3   3  13     3759.83     3134.98     84.36 o 
  -1   3  13     2682.00     2658.26     82.40 o 
   1   3  13      906.62      927.94     39.24 o 
   3   3  13      971.49      909.30     38.26 o 
   5   3  13     1152.82     1175.13     45.12 o 
   7   3  13      225.58      322.72     27.47 o 
   9   3  13      247.74      284.46     24.52 o 
  11   3  13      335.41      308.01     24.52 o 
  13   3  13        4.76        3.92     12.75 o 
  15   3  13       27.57       19.62      7.85 o 
 -22   4  13        7.74        9.81     10.79 o 
 -20   4  13        1.93       12.75      9.81 o 
 -18   4  13       22.03        7.85     15.69 o 
 -16   4  13      541.43      452.20     29.43 o 
 -14   4  13       99.08      106.92     21.58 o 
 -12   4  13     3050.10     3133.02     90.24 o 
 -10   4  13       82.59       92.21     18.64 o 
  -8   4  13        0.33       11.77     17.66 o 
  -6   4  13       55.79       55.91     17.66 o 
  -4   4  13     1693.05     1556.70     50.03 o 
  -2   4  13       58.75       52.97     17.66 o 
   0   4  13        7.67        7.27     13.61 o 
   2   4  13      561.00      598.35     34.33 o 
   4   4  13      816.27     1021.13     42.18 o 
   6   4  13      728.86      706.25     38.26 o 
   8   4  13       23.90       25.50     18.64 o 
  10   4  13      295.60      311.93     27.47 o 
  12   4  13      184.38      176.56     20.60 o 
  14   4  13        7.61       16.68      8.83 o 
 -21   5  13       14.72       14.71      8.83 o 
 -19   5  13        1.39        0.00     13.73 o 
 -17   5  13      123.69       99.07     16.68 o 
 -15   5  13      365.27      349.20     27.47 o 
 -13   5  13       26.16       24.52     17.66 o 
 -11   5  13      248.91      231.49     23.54 o 
  -9   5  13       31.39       53.95     19.62 o 
  -7   5  13     2755.46     2600.39     81.42 o 
  -5   5  13        6.60        1.96     19.62 o 
  -3   5  13      203.46      189.32     24.52 o 
  -1   5  13      110.69      164.79     26.48 o 
   1   5  13      941.96      946.58     43.16 o 
   3   5  13      402.15      330.57     29.43 o 
   5   5  13      114.43      105.94     19.62 o 
   7   5  13       23.10       19.62     21.58 o 
   9   5  13      388.22      418.85     31.39 o 
  11   5  13       90.67       97.11     18.64 o 
  13   5  13      153.56      172.64     15.69 o 
  15   5  13       10.84        6.87      8.83 o 
 -20   6  13       99.38      126.54     11.77 o 
 -18   6  13      414.10      355.09     22.56 o 
 -16   6  13       36.68       52.97     14.71 o 
 -14   6  13       51.27       28.45     17.66 o 
 -12   6  13      111.57      129.48     22.56 o 
 -10   6  13       52.43       85.34     19.62 o 
  -8   6  13      116.71       76.51     23.54 o 
  -6   6  13      635.03      674.87     38.26 o 
  -4   6  13       63.10       51.01     21.58 o 
  -2   6  13      485.29      517.92     37.27 o 
   0   6  13       28.14       10.52     15.42 o 
   2   6  13      112.76       93.19     23.54 o 
   4   6  13       10.47       19.62     21.58 o 
   6   6  13      169.57      241.30     25.50 o 
   8   6  13       67.51      117.71     19.62 o 
  10   6  13       74.25       96.13     18.64 o 
  12   6  13       16.57        6.87     16.68 o 
  14   6  13        0.25        2.94      8.83 o 
 -19   7  13        5.36        0.00     10.79 o 
 -17   7  13        0.57        0.00     12.75 o 
 -15   7  13      183.25      131.44     20.60 o 
 -13   7  13       11.90        0.00     25.50 o 
 -11   7  13       16.35       19.62     19.62 o 
  -9   7  13     2093.46     2275.71     70.63 o 
  -7   7  13      388.67      460.05     35.31 o 
  -5   7  13      192.76      216.78     26.48 o 
  -3   7  13      505.90      527.73     38.26 o 
  -1   7  13      216.87      208.93     33.35 o 
   1   7  13     1006.36      934.81     46.10 o 
   3   7  13       33.09       56.89     15.69 o 
   5   7  13        0.31       39.24     14.71 o 
   7   7  13       39.37       53.95     18.64 o 
   9   7  13      105.88      119.67     19.62 o 
  11   7  13       17.96        1.96     15.69 o 
  13   7  13        3.70        6.87     10.79 o 
 -18   8  13       25.78       40.22      9.81 o 
 -16   8  13      209.58      181.47     16.68 o 
 -14   8  13       14.13       16.68     13.73 o 
 -12   8  13      146.65      143.21     22.56 o 
 -10   8  13        5.86       51.99     16.68 o 
  -8   8  13      209.73      202.07     31.39 o 
  -6   8  13       68.87       94.17     23.54 o 
  -4   8  13      400.44      347.24     33.35 o 
  -2   8  13      959.02     1154.53     53.95 o 
   0   8  13     1152.96     1092.76     62.29 o 
   2   8  13      584.86      484.57     34.33 o 
   4   8  13      435.44      468.87     34.33 o 
   6   8  13      131.96      137.33     24.52 o 
   8   8  13       53.65       79.45     16.68 o 
  10   8  13       19.94       26.48     12.75 o 
  12   8  13        1.46        3.92      9.81 o 
 -17   9  13       33.69       33.35      8.83 o 
 -15   9  13        0.30       10.79     12.75 o 
 -13   9  13       43.24       41.20     15.69 o 
 -11   9  13       73.58       46.10     18.64 o 
  -9   9  13      174.94      229.53     25.50 o 
  -7   9  13       87.96       37.27     22.56 o 
  -5   9  13      809.75     1005.43     48.06 o 
  -3   9  13       68.50        0.00     28.45 o 
  -1   9  13       69.09       95.15     22.56 o 
   1   9  13       96.51       80.43     20.60 o 
   3   9  13       35.14        0.00     26.48 o 
   5   9  13        0.00        9.81     17.66 o 
   7   9  13       13.46       38.26     15.69 o 
   9   9  13       81.51       82.40     14.71 o 
 -16  10  13       20.17       14.71      7.85 o 
 -14  10  13      122.08       97.11     12.75 o 
 -12  10  13       71.97       75.53     13.73 o 
 -10  10  13      119.15      122.61     19.62 o 
  -8  10  13        0.95        0.00     22.56 o 
  -6  10  13      103.99      135.37     24.52 o 
  -4  10  13      294.06      347.24     30.41 o 
  -2  10  13        3.44       20.60     20.60 o 
   0  10  13      905.67      866.83    106.43 o 
   2  10  13      123.74       98.09     18.64 o 
   4  10  13       18.83        0.00     22.56 o 
   6  10  13        8.12       33.35     13.73 o 
   8  10  13       94.40      110.84     17.66 o 
 -13  11  13        0.01        0.00      9.81 o 
 -11  11  13        4.56        0.00     13.73 o 
  -9  11  13       32.59       52.97     13.73 o 
  -7  11  13       89.45      114.77     18.64 o 
  -5  11  13        1.01        0.00     21.58 o 
  -3  11  13       43.02       50.03     19.62 o 
  -1  11  13        7.56        0.00     27.47 o 
   1  11  13        9.50       30.41     17.66 o 
   3  11  13        2.43        7.85     20.60 o 
   5  11  13       44.36        3.92     21.58 o 
 -10  12  13        0.40        0.00     11.77 o 
  -8  12  13       66.24        8.83     18.64 o 
  -6  12  13       35.51       64.74     15.69 o 
  -4  12  13      109.44      252.09     23.54 o 
  -2  12  13      128.82      252.09     23.54 o 
   0  12  13       70.12       92.89     16.18 o 
   2  12  13       28.21       61.80     19.62 o 
 -24   0  14       95.47      131.44     13.73 o 
 -22   0  14      150.51      166.75     17.66 o 
 -20   0  14      341.49      317.81     23.54 o 
 -18   0  14      411.20      311.93     24.52 o 
 -16   0  14      538.76      568.93     31.39 o 
 -14   0  14     1846.41     1736.21     52.97 o 
 -12   0  14      270.46      290.35     23.54 o 
 -10   0  14        0.65        0.00     14.71 o 
  -8   0  14        5.67        0.00     15.69 o 
  -6   0  14      516.94      345.28     23.54 o 
  -4   0  14      959.28      784.73     33.35 o 
  -2   0  14     1599.80     1289.89     44.14 o 
   0   0  14       43.67       87.25     17.17 o 
   2   0  14        0.53        0.00     11.77 o 
   4   0  14      194.13      149.10     18.64 o 
   6   0  14       31.81       30.41     14.71 o 
   8   0  14      230.84      144.19     18.64 o 
  10   0  14       12.18       28.45     11.77 o 
  12   0  14        9.40        0.00     17.66 o 
  14   0  14      139.84      136.35     15.69 o 
 -23   1  14        5.58        0.00     16.68 o 
 -21   1  14       39.15       61.80     15.69 o 
 -19   1  14       27.68        6.87     23.54 o 
 -17   1  14       51.53       46.10     18.64 o 
 -15   1  14      285.84      295.25     28.45 o 
 -13   1  14        8.43        0.00     24.52 o 
 -11   1  14      270.69      306.04     28.45 o 
  -9   1  14       56.62       49.05     16.68 o 
  -7   1  14       39.33       14.71     13.73 o 
  -5   1  14      138.99      131.44     16.68 o 
  -3   1  14      245.04      278.58     24.52 o 
  -1   1  14     1038.60      988.76     42.18 o 
   1   1  14      827.72      823.96     35.31 o 
   3   1  14      139.37      144.19     17.66 o 
   5   1  14      713.72      659.17     32.37 o 
   7   1  14        6.06        0.00     15.69 o 
   9   1  14       99.81       90.24     15.69 o 
  11   1  14      151.67      124.58     15.69 o 
  13   1  14       23.89       12.75     13.73 o 
  15   1  14        2.61        0.00      7.85 o 
 -22   2  14       14.87       48.06     13.73 o 
 -20   2  14       49.60       43.16     19.62 o 
 -18   2  14       75.39       87.30     19.62 o 
 -16   2  14      465.00      382.55     33.35 o 
 -14   2  14     2210.68     2242.36     69.64 o 
 -12   2  14      635.86      610.13     36.29 o 
 -10   2  14      115.26      145.17     20.60 o 
  -8   2  14      219.54      186.37     18.64 o 
  -6   2  14       95.19      105.94     14.71 o 
  -4   2  14      595.08      496.34     29.43 o 
  -2   2  14      489.04      416.89     28.45 o 
   0   2  14      206.24      170.82     16.20 o 
   2   2  14        3.65       17.66     17.66 o 
   4   2  14      218.79      224.63     21.58 o 
   6   2  14        3.25       14.71     14.71 o 
   8   2  14        7.30        8.83     12.75 o 
  10   2  14      152.66      163.81     17.66 o 
  12   2  14      477.42      416.89     23.54 o 
  14   2  14       24.46       16.68      6.87 o 
 -23   3  14        0.45        0.00     14.71 o 
 -21   3  14       84.37       79.45     17.66 o 
 -19   3  14       23.80        8.83     16.68 o 
 -17   3  14        4.32        0.00     19.62 o 
 -15   3  14     1253.43     1087.83     43.16 o 
 -13   3  14      490.46      484.57     32.37 o 
 -11   3  14       32.13       15.69     22.56 o 
  -9   3  14      146.92       96.13     18.64 o 
  -7   3  14      475.87      381.57     26.48 o 
  -5   3  14      629.76      614.05     31.39 o 
  -3   3  14       61.42       56.89     17.66 o 
  -1   3  14       22.00       18.64     18.64 o 
   1   3  14       45.38       28.45     15.69 o 
   3   3  14     1624.32     1568.47     51.99 o 
   5   3  14      229.20      227.57     22.56 o 
   7   3  14        2.94        8.83     18.64 o 
   9   3  14      653.82      659.17     33.35 o 
  11   3  14      124.73      144.19     18.64 o 
  13   3  14      282.38      168.72     15.69 o 
  15   3  14      121.69       99.07      9.81 o 
 -22   4  14       59.99       54.93     10.79 o 
 -20   4  14       66.69       54.93     12.75 o 
 -18   4  14        6.29        6.87     12.75 o 
 -16   4  14      272.11      214.82     20.60 o 
 -14   4  14      186.32      133.40     23.54 o 
 -12   4  14     1002.06      708.22     40.22 o 
 -10   4  14     8500.86     6942.87    142.23 o 
  -8   4  14     2673.84     2168.79     62.78 o 
  -6   4  14      825.78      723.91     36.29 o 
  -4   4  14      612.76      544.40     33.35 o 
  -2   4  14     1208.09     1113.33     48.06 o 
   0   4  14      274.41      242.43     19.27 o 
   2   4  14     2356.18     2086.39     63.76 o 
   4   4  14       95.85       88.28     18.64 o 
   6   4  14       22.54       35.31     17.66 o 
   8   4  14      323.90      304.08     27.47 o 
  10   4  14        1.43       21.58     11.77 o 
  12   4  14        8.36       33.35     11.77 o 
  14   4  14        1.25       13.73      7.85 o 
 -21   5  14        2.61        3.92      8.83 o 
 -19   5  14        0.09        6.87     11.77 o 
 -17   5  14        0.95        9.81     16.68 o 
 -15   5  14     1465.03     1379.16     50.03 o 
 -13   5  14       77.89       55.91     19.62 o 
 -11   5  14      656.60      695.46     39.24 o 
  -9   5  14     2931.48     3170.30     94.17 o 
  -7   5  14      421.40      357.05     30.41 o 
  -5   5  14      554.12      555.19     34.33 o 
  -3   5  14        9.44       14.71     22.56 o 
  -1   5  14       74.17      127.52     24.52 o 
   1   5  14      120.66      122.61     21.58 o 
   3   5  14     1132.99     1027.01     47.08 o 
   5   5  14        3.77        0.00     23.54 o 
   7   5  14      233.02      236.40     25.50 o 
   9   5  14      623.72      615.03     33.35 o 
  11   5  14        0.98        0.00     11.77 o 
  13   5  14       41.72       43.16      9.81 o 
 -20   6  14      135.38      112.80     12.75 o 
 -18   6  14      604.05      467.89     23.54 o 
 -16   6  14      378.53      253.07     22.56 o 
 -14   6  14       62.95      100.05     20.60 o 
 -12   6  14      278.42      196.18     27.47 o 
 -10   6  14     1840.78     1790.16     62.78 o 
  -8   6  14     2273.53     2265.90     69.64 o 
  -6   6  14     5510.89     5429.33    133.40 o 
  -4   6  14      475.11      478.68     33.35 o 
  -2   6  14      211.68      187.35     27.47 o 
   0   6  14      186.17      181.54     20.26 o 
   2   6  14       93.81      109.86     20.60 o 
   4   6  14        0.13        9.81     20.60 o 
   6   6  14      604.13      513.02     33.35 o 
   8   6  14       10.13        3.92     19.62 o 
  10   6  14       20.05       16.68     14.71 o 
  12   6  14       37.05       90.24     11.77 o 
 -19   7  14       83.43       60.82     10.79 o 
 -17   7  14        0.04        9.81     10.79 o 
 -15   7  14       39.77       80.43     13.73 o 
 -13   7  14     1800.06     1772.50     56.89 o 
 -11   7  14     3110.34     3306.64    101.03 o 
  -9   7  14      565.67      621.90     40.22 o 
  -7   7  14      308.71      375.69     31.39 o 
  -5   7  14       63.37       77.49     23.54 o 
  -3   7  14        0.16       14.71     26.48 o 
  -1   7  14      158.11      143.21     29.43 o 
   1   7  14     1644.46     1253.60     53.95 o 
   3   7  14       19.25       20.60     20.60 o 
   5   7  14       31.23       51.01     17.66 o 
   7   7  14      463.91      433.56     34.33 o 
   9   7  14      131.48      111.82     17.66 o 
  11   7  14       50.16       93.19     13.73 o 
 -18   8  14       46.87       27.47      9.81 o 
 -16   8  14      128.86      115.75     15.69 o 
 -14   8  14       19.03       19.62     14.71 o 
 -12   8  14        1.35        0.00     23.54 o 
 -10   8  14      125.93       90.24     23.54 o 
  -8   8  14      486.54      527.73     36.29 o 
  -6   8  14      569.48      569.91     39.24 o 
  -4   8  14        4.77        0.00     33.35 o 
  -2   8  14        2.69       20.60     27.47 o 
   0   8  14     1358.47     1289.55    138.31 o 
   2   8  14       79.15       70.63     16.68 o 
   4   8  14       28.02       24.52     24.52 o 
   6   8  14       15.83       10.79     19.62 o 
   8   8  14        1.22        0.00     18.64 o 
  10   8  14       36.91       62.78     13.73 o 
 -17   9  14        1.00        6.87      8.83 o 
 -15   9  14        0.29        0.98     12.75 o 
 -13   9  14      159.71      181.47     18.64 o 
 -11   9  14      424.25      371.76     26.48 o 
  -9   9  14       49.69       72.59     20.60 o 
  -7   9  14       13.36        0.00     27.47 o 
  -5   9  14       13.33        0.00     20.60 o 
  -3   9  14       38.38       66.70     24.52 o 
  -1   9  14       37.62      441.41     36.29 o 
   1   9  14      497.17      432.58     33.35 o 
   3   9  14       36.81       21.58     18.64 o 
   5   9  14      324.36      321.74     27.47 o 
   7   9  14       84.41       78.47     18.64 o 
   9   9  14       70.80       60.82     14.71 o 
 -14  10  14       51.85       39.24     10.79 o 
 -12  10  14        0.02        0.00     14.71 o 
 -10  10  14        5.28        6.87     18.64 o 
  -8  10  14      101.96      142.23     22.56 o 
  -6  10  14        0.63        0.00     25.50 o 
  -4  10  14      230.64      308.99     30.41 o 
  -2  10  14       10.87        0.00     25.50 o 
   0  10  14      116.99      175.30     18.15 o 
   2  10  14      360.29      293.29     28.45 o 
   4  10  14      252.20      227.57     25.50 o 
   6  10  14       23.90        1.96     19.62 o 
 -13  11  14        9.14        7.85      8.83 o 
 -11  11  14        3.71       13.73     10.79 o 
  -9  11  14        0.65        0.00     16.68 o 
  -7  11  14       10.17       32.37     16.68 o 
  -5  11  14      129.57      129.48     20.60 o 
  -3  11  14       17.46       12.75     23.54 o 
  -1  11  14       33.76       42.18     20.60 o 
   1  11  14        3.04        0.00     21.58 o 
   3  11  14        0.34        0.00     17.66 o 
  -8  12  14        7.40        6.87     11.77 o 
  -6  12  14       80.82       78.47     17.66 o 
  -4  12  14      296.36      408.06     26.48 o 
  -2  12  14        0.08       24.52     15.69 o 
   0  12  14       94.85      106.73     16.02 o 
 -23   1  15        7.81        0.00     15.69 o 
 -21   1  15       11.58        0.00     16.68 o 
 -19   1  15       42.35       38.26     16.68 o 
 -17   1  15       10.20        4.90     24.52 o 
 -15   1  15      260.89      230.51     27.47 o 
 -13   1  15      268.63      257.00     28.45 o 
 -11   1  15        3.42        0.00     23.54 o 
  -9   1  15     1111.37      959.33     41.20 o 
  -7   1  15       79.80       51.99     15.69 o 
  -5   1  15      821.01      865.16     38.26 o 
  -3   1  15     2314.51     2202.14     63.76 o 
  -1   1  15     1494.03     1176.11     48.06 o 
   1   1  15     1267.98     1046.63     40.22 o 
   3   1  15      374.07      377.65     27.47 o 
   5   1  15     2840.17     2714.17     80.43 o 
   7   1  15       32.96       49.05     12.75 o 
   9   1  15       38.37       33.35     12.75 o 
  11   1  15       63.12       61.80     10.79 o 
  13   1  15        0.10        0.98      9.81 o 
 -22   2  15        0.82        9.81     17.66 o 
 -20   2  15      276.27      345.28     26.48 o 
 -18   2  15      117.14       99.07     22.56 o 
 -16   2  15        2.15        0.00     27.47 o 
 -14   2  15      105.00       77.49     24.52 o 
 -12   2  15      251.94      265.83     27.47 o 
 -10   2  15      241.52      229.53     26.48 o 
  -8   2  15        0.44        0.00     15.69 o 
  -6   2  15      838.04      770.99     36.29 o 
  -4   2  15      398.14      319.78     24.52 o 
  -2   2  15      101.33       80.43     17.66 o 
   0   2  15     1078.44     1130.12    111.82 o 
   2   2  15      420.34      441.41     30.41 o 
   4   2  15     1270.61     1128.04     45.12 o 
   6   2  15        0.01       23.54     11.77 o 
   8   2  15      126.27      110.84     15.69 o 
  10   2  15        5.67       22.56     11.77 o 
  12   2  15       62.21       75.53     11.77 o 
  14   2  15       39.69       39.24      8.83 o 
 -23   3  15       59.00       78.47     15.69 o 
 -21   3  15        5.37        0.00     15.69 o 
 -19   3  15        0.59        0.00     19.62 o 
 -17   3  15      937.01      772.96     39.24 o 
 -15   3  15      115.68      146.16     22.56 o 
 -13   3  15       94.70       63.76     19.62 o 
 -11   3  15     1125.74     1134.91     46.10 o 
  -9   3  15     1129.15      796.50     38.26 o 
  -7   3  15       69.41       78.47     16.68 o 
  -5   3  15      952.69      780.80     38.26 o 
  -3   3  15      595.51      476.72     31.39 o 
  -1   3  15      404.68      423.75     35.31 o 
   1   3  15     2883.01     2831.88     89.26 o 
   3   3  15      913.13      970.12     43.16 o 
   5   3  15     1641.73     1696.97     55.91 o 
   7   3  15       19.98       26.48     11.77 o 
   9   3  15        9.17       14.71     16.68 o 
  11   3  15        3.49        3.92     10.79 o 
  13   3  15       23.51        6.87      7.85 o 
 -22   4  15        2.26        0.00      9.81 o 
 -20   4  15       92.27       78.47     11.77 o 
 -18   4  15       52.34       30.41     13.73 o 
 -16   4  15        0.98        5.89     17.66 o 
 -14   4  15      751.12      792.57     39.24 o 
 -12   4  15       14.04        0.00     22.56 o 
 -10   4  15      145.98      154.98     24.52 o 
  -8   4  15        0.66        0.00     23.54 o 
  -6   4  15      112.05      110.84     20.60 o 
  -4   4  15      585.92      550.29     37.27 o 
  -2   4  15        7.27        0.00     24.52 o 
   0   4  15      132.12      142.53     17.40 o 
   2   4  15      138.62      103.00     23.54 o 
   4   4  15     2430.94     2474.83     69.64 o 
   6   4  15      213.41      197.16     26.48 o 
   8   4  15      331.57      315.85     25.50 o 
  10   4  15        4.65        0.00     13.73 o 
  12   4  15        1.33       19.62      8.83 o 
 -21   5  15       69.40       54.93      9.81 o 
 -19   5  15       72.48       34.33     13.73 o 
 -17   5  15      947.85      825.92     34.33 o 
 -15   5  15       75.06       74.55     16.68 o 
 -13   5  15     2437.99     2300.23     66.70 o 
 -11   5  15       46.27        1.96     25.50 o 
  -9   5  15       26.27        0.00     25.50 o 
  -7   5  15       44.81       28.45     20.60 o 
  -5   5  15      449.09      469.86     37.27 o 
  -3   5  15      228.76      286.43     28.45 o 
  -1   5  15     2522.92     2627.85     83.38 o 
   1   5  15      509.75      566.97     36.29 o 
   3   5  15        9.34        0.00     23.54 o 
   5   5  15        8.15        6.87     20.60 o 
   7   5  15       60.00       62.78     19.62 o 
   9   5  15       12.87        3.92     18.64 o 
  11   5  15        3.41        8.83     10.79 o 
  13   5  15      104.27       89.26     10.79 o 
 -20   6  15       94.19      112.80     11.77 o 
 -18   6  15      455.76      474.76     25.50 o 
 -16   6  15       69.96       84.36     17.66 o 
 -14   6  15      262.18      268.77     26.48 o 
 -12   6  15       41.42       46.10     19.62 o 
 -10   6  15      420.67      483.59     34.33 o 
  -8   6  15      131.32      140.27     27.47 o 
  -6   6  15       15.92        0.00     26.48 o 
  -4   6  15      208.03      306.04     28.45 o 
  -2   6  15       15.47        0.00     34.33 o 
   0   6  15      552.42      569.20     49.54 o 
   2   6  15      369.08      424.73     31.39 o 
   4   6  15      179.90      210.90     24.52 o 
   6   6  15       79.10      104.96     20.60 o 
   8   6  15       15.51        7.85     14.71 o 
  10   6  15       48.02       68.66     15.69 o 
  12   6  15       80.68       94.17     11.77 o 
 -19   7  15       19.77       18.64      8.83 o 
 -17   7  15       15.02       17.66     12.75 o 
 -15   7  15       20.36       44.14     13.73 o 
 -13   7  15       94.97      141.25     21.58 o 
 -11   7  15      180.34      111.82     26.48 o 
  -9   7  15      505.54      591.49     39.24 o 
  -7   7  15       19.33        0.00     26.48 o 
  -5   7  15       19.55       51.99     24.52 o 
  -3   7  15      131.07       88.28     26.48 o 
  -1   7  15      477.93      501.24     43.16 o 
   1   7  15      213.90      214.82     26.48 o 
   3   7  15       27.72       30.41     17.66 o 
   5   7  15       29.70        4.90     22.56 o 
   7   7  15      138.17      161.85     21.58 o 
   9   7  15      209.35      206.97     21.58 o 
  11   7  15        2.38        0.00     11.77 o 
 -18   8  15       65.59       60.82     10.79 o 
 -16   8  15      129.83      147.14     14.71 o 
 -14   8  15       31.84       26.48     14.71 o 
 -12   8  15      479.00      541.46     34.33 o 
 -10   8  15      383.10      486.53     36.29 o 
  -8   8  15        0.40        0.00     20.60 o 
  -6   8  15      209.41      206.97     28.45 o 
  -4   8  15      280.95      334.49     33.35 o 
  -2   8  15       16.48       51.01     21.58 o 
   0   8  15      617.38      663.09     48.06 o 
   2   8  15       88.99       75.53     16.68 o 
   4   8  15       65.02       71.61     19.62 o 
   6   8  15       11.27       14.71     16.68 o 
   8   8  15        0.96       29.43     12.75 o 
 -17   9  15       15.45        9.81     10.79 o 
 -15   9  15        0.31        7.85     10.79 o 
 -13   9  15       31.11        5.89     17.66 o 
 -11   9  15       78.13       79.45     16.68 o 
  -9   9  15       17.06        5.89     19.62 o 
  -7   9  15      256.65      319.78     31.39 o 
  -5   9  15      123.51      119.67     26.48 o 
  -3   9  15        9.96       22.56     22.56 o 
  -1   9  15        0.29        0.00     26.48 o 
   1   9  15        5.02       12.75     23.54 o 
   3   9  15        0.85        0.00     20.60 o 
   5   9  15       74.50       69.64     19.62 o 
   7   9  15        0.00        0.00     18.64 o 
 -14  10  15       16.57        6.87     10.79 o 
 -12  10  15        1.07        3.92     12.75 o 
 -10  10  15        2.66        0.00     18.64 o 
  -8  10  15        3.14        0.00     24.52 o 
  -6  10  15      113.79      171.66     27.47 o 
  -4  10  15       57.21       52.97     22.56 o 
  -2  10  15      315.85      471.82     35.31 o 
   0  10  15      108.40       97.00     16.20 o 
   2  10  15        5.71        0.00     22.56 o 
   4  10  15        2.36        0.00     20.60 o 
   6  10  15        0.51        0.00     15.69 o 
 -11  11  15        4.35        0.00     12.75 o 
  -9  11  15       76.60       83.38     17.66 o 
  -7  11  15       76.51       94.17     20.60 o 
  -5  11  15      108.93      112.80     21.58 o 
  -3  11  15       89.22      145.17     21.58 o 
  -1  11  15       27.43       25.50     18.64 o 
   1  11  15        4.76       51.99     17.66 o 
   3  11  15       21.79        8.83     22.56 o 
 -22   0  16        0.87        0.00     11.77 o 
 -20   0  16       87.35      119.67     15.69 o 
 -18   0  16      227.90      221.69     18.64 o 
 -16   0  16     1174.77      851.43     36.29 o 
 -14   0  16     1426.04     1400.74     46.10 o 
 -12   0  16      364.38      267.79     22.56 o 
 -10   0  16      993.35      902.44     37.27 o 
  -8   0  16       22.69       55.91     16.68 o 
  -6   0  16        0.77       25.50     11.77 o 
  -4   0  16       22.87        0.00     21.58 o 
  -2   0  16      281.14      183.43     23.54 o 
   0   0  16     6193.99     4687.80     79.14 o 
   2   0  16     1146.27      970.12     40.22 o 
   4   0  16     1284.81     1200.63     43.16 o 
   6   0  16        6.67       14.71     16.68 o 
   8   0  16      137.61      155.96     16.68 o 
  10   0  16       16.77       23.54     10.79 o 
  12   0  16      101.94      109.86     14.71 o 
 -23   1  16        7.12        9.81     14.71 o 
 -21   1  16       39.81       69.64     14.71 o 
 -19   1  16       50.36       69.64     15.69 o 
 -17   1  16        0.27       32.37     14.71 o 
 -15   1  16       11.03       17.66     20.60 o 
 -13   1  16      317.61      274.65     27.47 o 
 -11   1  16      415.71      442.39     30.41 o 
  -9   1  16      406.23      364.90     28.45 o 
  -7   1  16       30.94       37.27     17.66 o 
  -5   1  16       16.35       18.64     22.56 o 
  -3   1  16      158.53      184.41     22.56 o 
  -1   1  16       49.09        0.00     29.43 o 
   1   1  16      171.44      137.33     20.60 o 
   3   1  16       42.07       38.26     17.66 o 
   5   1  16       70.12       69.64     18.64 o 
   7   1  16      121.36      104.96     14.71 o 
   9   1  16      191.06      154.98     16.68 o 
  11   1  16       32.79       26.48      8.83 o 
  13   1  16        2.66        7.85      8.83 o 
 -22   2  16       66.49       83.38     15.69 o 
 -20   2  16        0.00        0.00     18.64 o 
 -18   2  16      103.15       91.22     21.58 o 
 -16   2  16       28.44       32.37     17.66 o 
 -14   2  16     3246.00     3272.31     86.32 o 
 -12   2  16      238.09      198.14     26.48 o 
 -10   2  16      527.37      590.51     36.29 o 
  -8   2  16      535.55      515.96     31.39 o 
  -6   2  16      302.54      138.31     24.52 o 
  -4   2  16      135.49      148.12     23.54 o 
  -2   2  16      173.01      195.20     23.54 o 
   0   2  16      357.38      324.03     36.78 o 
   2   2  16     1812.18     1735.23     55.91 o 
   4   2  16      236.36      166.75     26.48 o 
   6   2  16      123.74      126.54     16.68 o 
   8   2  16        3.66       18.64     11.77 o 
  10   2  16        7.64        4.90     12.75 o 
  12   2  16       13.39        0.00     10.79 o 
 -21   3  16       45.87       36.29     15.69 o 
 -19   3  16       55.99       34.33     14.71 o 
 -17   3  16      577.51      627.78     31.39 o 
 -15   3  16     1142.47     1023.09     43.16 o 
 -13   3  16      322.96      304.08     25.50 o 
 -11   3  16      541.82      589.53     35.31 o 
  -9   3  16       55.97       46.10     17.66 o 
  -7   3  16      123.65      131.44     20.60 o 
  -5   3  16      372.53      371.76     28.45 o 
  -3   3  16       77.43       51.01     22.56 o 
  -1   3  16     1071.57      795.52     47.08 o 
   1   3  16       42.10       55.91     19.62 o 
   3   3  16     2195.72     2310.04     68.66 o 
   5   3  16      651.49      685.66     38.26 o 
   7   3  16      216.83      205.01     22.56 o 
   9   3  16       81.39       63.76     15.69 o 
  11   3  16       85.69       72.59     11.77 o 
  13   3  16       42.22       35.31      7.85 o 
 -22   4  16       88.15       88.28      9.81 o 
 -20   4  16       13.38       21.58      8.83 o 
 -18   4  16       26.97       47.08     12.75 o 
 -16   4  16      124.24       65.72     17.66 o 
 -14   4  16       76.00       18.64     19.62 o 
 -12   4  16      294.60      333.51     26.48 o 
 -10   4  16       95.85       61.80     21.58 o 
  -8   4  16      695.74      679.77     38.26 o 
  -6   4  16     3317.85     2919.18     78.47 o 
  -4   4  16     2285.52     2023.61     67.68 o 
  -2   4  16       27.78       39.24     21.58 o 
   0   4  16       17.77        7.05     15.60 o 
   2   4  16      319.58      270.73     30.41 o 
   4   4  16        0.98       16.68     20.60 o 
   6   4  16      356.25      355.09     29.43 o 
   8   4  16       14.11       17.66     18.64 o 
  10   4  16        0.05        0.00     12.75 o 
  12   4  16       70.97       52.97     10.79 o 
 -21   5  16        1.13        5.89      7.85 o 
 -19   5  16       18.36       13.73     11.77 o 
 -17   5  16       31.39       13.73     16.68 o 
 -15   5  16       59.77       68.66     16.68 o 
 -13   5  16      527.30      528.71     32.37 o 
 -11   5  16       10.41       11.77     22.56 o 
  -9   5  16       94.47       47.08     21.58 o 
  -7   5  16      325.48      351.17     31.39 o 
  -5   5  16      180.54      111.82     25.50 o 
  -3   5  16      289.94      332.53     31.39 o 
  -1   5  16       47.77       64.74     24.52 o 
   1   5  16      668.92      721.95     41.20 o 
   3   5  16      481.56      442.39     33.35 o 
   5   5  16        9.35        4.90     22.56 o 
   7   5  16        0.19        3.92     16.68 o 
   9   5  16       72.49       67.68     16.68 o 
  11   5  16        0.72        0.00     12.75 o 
 -20   6  16       61.19       56.89      9.81 o 
 -18   6  16        0.00        0.98      8.83 o 
 -16   6  16      188.42      130.46     17.66 o 
 -14   6  16      241.34      181.47     22.56 o 
 -12   6  16       85.06       95.15     22.56 o 
 -10   6  16     1335.40     1381.12     54.93 o 
  -8   6  16     3971.18     4244.39    120.65 o 
  -6   6  16     1122.92     1136.87     52.97 o 
  -4   6  16     1128.97     1268.31     55.91 o 
  -2   6  16     1108.45     1080.96     56.89 o 
   0   6  16      654.01      674.92     30.42 o 
   2   6  16      250.79      246.21     26.48 o 
   4   6  16      418.60      401.19     32.37 o 
   6   6  16        0.01        8.83     17.66 o 
   8   6  16       86.83       94.17     16.68 o 
  10   6  16        5.17        0.00     13.73 o 
 -19   7  16       34.98       26.48      8.83 o 
 -17   7  16       47.88       61.80     11.77 o 
 -15   7  16        0.00        0.00     14.71 o 
 -13   7  16      481.10      424.73     30.41 o 
 -11   7  16       10.71       22.56     20.60 o 
  -9   7  16       35.61       77.49     22.56 o 
  -7   7  16       68.87       87.30     26.48 o 
  -5   7  16        0.54        8.83     24.52 o 
  -3   7  16      660.02      708.22     45.12 o 
  -1   7  16      300.75      275.64     33.35 o 
   1   7  16     1037.19     1069.19     51.01 o 
   3   7  16        6.74        0.00     23.54 o 
   5   7  16        0.06        0.00     20.60 o 
   7   7  16       38.60       49.05     15.69 o 
   9   7  16        0.51       28.45     10.79 o 
 -18   8  16       90.70      102.01     10.79 o 
 -16   8  16       25.97       14.71     11.77 o 
 -14   8  16        5.08        2.94     17.66 o 
 -12   8  16      151.96      100.05     21.58 o 
 -10   8  16       33.76       32.37     19.62 o 
  -8   8  16      245.08      270.73     29.43 o 
  -6   8  16      484.33      658.19     40.22 o 
  -4   8  16      386.41      411.98     37.27 o 
  -2   8  16        0.06        0.00     30.41 o 
   0   8  16      727.59      718.51     43.65 o 
   2   8  16       49.54      102.01     17.66 o 
   4   8  16      116.90      114.77     20.60 o 
   6   8  16      113.71      104.96     19.62 o 
   8   8  16       10.12        0.00     16.68 o 
 -15   9  16        0.89        0.00     12.75 o 
 -13   9  16       68.44       52.97     13.73 o 
 -11   9  16      332.49      307.02     26.48 o 
  -9   9  16       83.11       68.66     21.58 o 
  -7   9  16       15.21       14.71     23.54 o 
  -5   9  16       66.64       70.63     21.58 o 
  -3   9  16      119.76      136.35     24.52 o 
  -1   9  16      181.67      229.53     27.47 o 
   1   9  16      114.56      148.12     23.54 o 
   3   9  16      100.34      106.92     20.60 o 
   5   9  16       49.71       28.45     17.66 o 
 -12  10  16      102.92      107.90     15.69 o 
 -10  10  16       11.94       38.26     15.69 o 
  -8  10  16       37.47        0.00     23.54 o 
  -6  10  16       74.48      202.07     23.54 o 
  -4  10  16       65.06      113.79     20.60 o 
  -2  10  16       38.03       31.39     21.58 o 
   0  10  16       13.28       24.62     14.21 o 
   2  10  16        0.92        0.00     21.58 o 
   4  10  16       20.32       42.18     15.69 o 
  -9  11  16        2.44       12.75     13.73 o 
  -7  11  16       91.89      133.40     21.58 o 
  -5  11  16       22.44       45.12     18.64 o 
  -3  11  16      415.91      601.30     33.35 o 
  -1  11  16       12.00       24.52     18.64 o 
 -21   1  17        6.92       19.62     12.75 o 
 -19   1  17        1.21        0.00     18.64 o 
 -17   1  17      354.39      342.34     26.48 o 
 -15   1  17      373.84      426.70     30.41 o 
 -13   1  17      116.48      132.42     21.58 o 
 -11   1  17      545.40      607.18     34.33 o 
  -9   1  17        7.28       17.66     16.68 o 
  -7   1  17        3.04        4.90     20.60 o 
  -5   1  17      385.83      448.28     34.33 o 
  -3   1  17      707.38      769.03     43.16 o 
  -1   1  17      191.78      197.16     29.43 o 
   1   1  17     4853.26     4176.71    107.90 o 
   3   1  17      395.54      285.44     26.48 o 
   5   1  17      300.12      241.30     22.56 o 
   7   1  17      104.29      101.03     14.71 o 
   9   1  17        1.91        3.92     11.77 o 
  11   1  17       87.43       67.68      9.81 o 
 -22   2  17       99.22      158.91     18.64 o 
 -20   2  17        3.37       20.60     14.71 o 
 -18   2  17      444.88      447.29     30.41 o 
 -16   2  17       69.51      141.25     22.56 o 
 -14   2  17       11.88       17.66     26.48 o 
 -12   2  17       54.32       51.01     22.56 o 
 -10   2  17       16.50        4.90     21.58 o 
  -8   2  17       21.66        6.87     22.56 o 
  -6   2  17      174.96      140.27     20.60 o 
  -4   2  17       61.72       73.57     18.64 o 
  -2   2  17      404.62      472.80     35.31 o 
   0   2  17     3479.87     3284.77    283.97 o 
   2   2  17       38.99       14.71     20.60 o 
   4   2  17      269.52      196.18     23.54 o 
   6   2  17        3.14       15.69     16.68 o 
   8   2  17       45.26       41.20     14.71 o 
  10   2  17        2.70        4.90     10.79 o 
  12   2  17        1.38        1.96      7.85 o 
 -21   3  17      116.23      160.87     18.64 o 
 -19   3  17       57.57       13.73     22.56 o 
 -17   3  17        7.75        1.96     18.64 o 
 -15   3  17      103.26       49.05     18.64 o 
 -13   3  17      150.71      164.79     23.54 o 
 -11   3  17      147.63       93.19     20.60 o 
  -9   3  17      278.13      291.33     26.48 o 
  -7   3  17      634.63      574.81     36.29 o 
  -5   3  17      295.09      223.65     27.47 o 
  -3   3  17      253.94      215.80     30.41 o 
  -1   3  17     1776.61     1497.85     59.84 o 
   1   3  17      337.50      319.78     30.41 o 
   3   3  17       47.34       31.39     20.60 o 
   5   3  17      151.67      173.62     23.54 o 
   7   3  17       12.77        3.92     18.64 o 
   9   3  17       14.29        1.96     12.75 o 
  11   3  17       81.03       74.55     11.77 o 
 -20   4  17      109.77      116.73     11.77 o 
 -18   4  17      173.99      123.59     16.68 o 
 -16   4  17     1198.98      968.16     38.26 o 
 -14   4  17      294.54      287.41     26.48 o 
 -12   4  17        2.15        8.83     13.73 o 
 -10   4  17       68.53       49.05     17.66 o 
  -8   4  17       28.17       42.18     18.64 o 
  -6   4  17      305.10      213.84     25.50 o 
  -4   4  17      443.62      483.59     37.27 o 
  -2   4  17     2042.78     2081.49     70.63 o 
   0   4  17        0.17       13.84     16.27 o 
   2   4  17     1990.31     2049.12     65.72 o 
   4   4  17     1101.21     1016.22     46.10 o 
   6   4  17        0.27       14.71     17.66 o 
   8   4  17      123.06       94.17     16.68 o 
  10   4  17       38.40       67.68     11.77 o 
 -19   5  17       35.98        7.85     11.77 o 
 -17   5  17      373.42      394.33     22.56 o 
 -15   5  17        6.11        0.00     16.68 o 
 -13   5  17       17.99       19.62     16.68 o 
 -11   5  17       87.77       43.16     22.56 o 
  -9   5  17      198.83      188.33     27.47 o 
  -7   5  17     1373.67     1364.44     56.89 o 
  -5   5  17       80.81      104.96     22.56 o 
  -3   5  17      305.69      336.45     34.33 o 
  -1   5  17        9.07       55.91     27.47 o 
   1   5  17      147.47      149.10     25.50 o 
   3   5  17     1051.05     1053.50     50.03 o 
   5   5  17      207.97      154.00     22.56 o 
   7   5  17       21.74        0.00     22.56 o 
   9   5  17       15.21        6.87     15.69 o 
 -18   6  17      110.10      122.61     12.75 o 
 -16   6  17      113.69      118.69     15.69 o 
 -14   6  17      299.60      312.91     25.50 o 
 -12   6  17       76.51      103.98     20.60 o 
 -10   6  17      439.39      434.54     34.33 o 
  -8   6  17      136.50      151.06     28.45 o 
  -6   6  17       10.90       19.62     26.48 o 
  -4   6  17      144.04      190.30     27.47 o 
  -2   6  17      220.13      222.67     36.29 o 
   0   6  17     1338.42     1493.28     44.83 o 
   2   6  17      112.86      133.40     21.58 o 
   4   6  17       26.59       33.35     18.64 o 
   6   6  17       22.46       48.06     15.69 o 
   8   6  17      118.00      166.75     17.66 o 
  10   6  17        2.88        2.94     11.77 o 
 -17   7  17        0.47        0.00     11.77 o 
 -15   7  17       17.75       12.75     13.73 o 
 -13   7  17       68.18       89.26     19.62 o 
 -11   7  17       82.77      171.66     21.58 o 
  -9   7  17       15.14       30.41     17.66 o 
  -7   7  17      117.84      147.14     28.45 o 
  -5   7  17      594.11      678.79     44.14 o 
  -3   7  17      486.28      487.51     41.20 o 
  -1   7  17      363.45      462.99     39.24 o 
   1   7  17        0.00        0.00     22.56 o 
   3   7  17      112.11       99.07     18.64 o 
   5   7  17       16.51        0.00     20.60 o 
   7   7  17      238.67      288.39     25.50 o 
 -16   8  17       48.47        5.89     13.73 o 
 -14   8  17       74.84       76.51     15.69 o 
 -12   8  17      182.82      167.74     22.56 o 
 -10   8  17      136.99      150.08     20.60 o 
  -8   8  17        0.16       14.71     20.60 o 
  -6   8  17      481.59      543.42     38.26 o 
  -4   8  17      613.27      819.06     47.08 o 
  -2   8  17       64.26      102.01     25.50 o 
   0   8  17      275.65      397.32     30.90 o 
   2   8  17      120.38      121.63     22.56 o 
   4   8  17        5.42        5.89     19.62 o 
   6   8  17       63.73       70.63     19.62 o 
 -15   9  17        0.12        0.00      9.81 o 
 -13   9  17        0.48        4.90     13.73 o 
 -11   9  17      125.29      156.95     20.60 o 
  -9   9  17       53.74       85.34     22.56 o 
  -7   9  17       42.43       61.80     17.66 o 
  -5   9  17       82.07      111.82     23.54 o 
  -3   9  17      727.68      868.10     45.12 o 
  -1   9  17       10.77       27.47     19.62 o 
   1   9  17       11.40        0.00     22.56 o 
   3   9  17       65.68       70.63     18.64 o 
   5   9  17        1.26        0.00     21.58 o 
 -12  10  17        5.71        0.00     12.75 o 
 -10  10  17       83.44       68.66     15.69 o 
  -8  10  17      302.95      395.31     26.48 o 
  -6  10  17      156.74      254.06     25.50 o 
  -4  10  17       40.15       42.18     20.60 o 
  -2  10  17       32.90       62.78     18.64 o 
   0  10  17        0.96       10.09     16.98 o 
   2  10  17        8.60        0.00     23.54 o 
  -5  11  17       67.39      116.73     19.62 o 
 -22   0  18       37.28       59.84      9.81 o 
 -20   0  18       11.82       30.41      9.81 o 
 -18   0  18       12.56        3.92     11.77 o 
 -16   0  18       32.99        9.81     14.71 o 
 -14   0  18     1083.85      886.74     37.27 o 
 -12   0  18       84.95       56.89     18.64 o 
 -10   0  18       14.97       55.91     14.71 o 
  -8   0  18       77.76       23.54     19.62 o 
  -6   0  18       92.60      100.05     21.58 o 
  -4   0  18     2178.33     1857.84     61.80 o 
  -2   0  18     2868.59     2341.43     71.61 o 
   0   0  18     4914.50     4205.78    108.39 o 
   2   0  18     1044.91      891.65     38.26 o 
   4   0  18       57.66       46.10     13.73 o 
   6   0  18        7.46       11.77     10.79 o 
   8   0  18        4.05        2.94     11.77 o 
  10   0  18       32.61       43.16      9.81 o 
 -21   1  18        9.61        7.85     14.71 o 
 -19   1  18        0.01        0.00     15.69 o 
 -17   1  18       52.52       25.50     12.75 o 
 -15   1  18      460.78      406.10     29.43 o 
 -13   1  18     1365.42     1228.10     47.08 o 
 -11   1  18     1057.64      821.02     41.20 o 
  -9   1  18      563.25      544.40     36.29 o 
  -7   1  18      166.04      160.87     26.48 o 
  -5   1  18      607.22      597.37     41.20 o 
  -3   1  18     1394.55     1434.09     59.84 o 
  -1   1  18     1115.45     1087.83     51.01 o 
   1   1  18      202.73      173.62     25.50 o 
   3   1  18       29.41       27.47     16.68 o 
   5   1  18      100.41       93.19     17.66 o 
   7   1  18        0.37        5.89     12.75 o 
   9   1  18        1.44        5.89     10.79 o 
  11   1  18        0.63        1.96      8.83 o 
 -20   2  18       29.30       39.24     14.71 o 
 -18   2  18        5.78        7.85     16.68 o 
 -16   2  18        5.67       23.54     15.69 o 
 -14   2  18      195.33      246.21     28.45 o 
 -12   2  18       55.00       55.91     19.62 o 
 -10   2  18       17.17       26.48     19.62 o 
  -8   2  18      849.60      730.78     43.16 o 
  -6   2  18       77.66       51.99     20.60 o 
  -4   2  18     1206.85     1116.27     48.06 o 
  -2   2  18      225.29      146.16     28.45 o 
   0   2  18      172.92      201.20     19.79 o 
   2   2  18      697.14      648.38     35.31 o 
   4   2  18       28.89        0.00     22.56 o 
   6   2  18      263.81      240.32     23.54 o 
   8   2  18      119.18      124.58     15.69 o 
  10   2  18       14.28        7.85     10.79 o 
 -21   3  18       21.30        7.85     17.66 o 
 -19   3  18      294.92      285.44     23.54 o 
 -17   3  18      236.13      333.51     24.52 o 
 -15   3  18        4.43       14.71     13.73 o 
 -13   3  18      199.10      170.68     24.52 o 
 -11   3  18      207.64      147.14     22.56 o 
  -9   3  18       72.02       89.26     19.62 o 
  -7   3  18      735.03      758.24     39.24 o 
  -5   3  18      430.89      335.47     34.33 o 
  -3   3  18        9.75        0.00     29.43 o 
  -1   3  18      152.76      178.53     27.47 o 
   1   3  18      452.54      587.56     37.27 o 
   3   3  18       31.60       18.64     18.64 o 
   5   3  18      315.88      286.43     27.47 o 
   7   3  18      266.46      211.88     20.60 o 
   9   3  18        1.90        7.85     11.77 o 
  11   3  18        1.80        4.90      9.81 o 
 -20   4  18       81.76       58.85     11.77 o 
 -18   4  18        5.39        8.83     10.79 o 
 -16   4  18       42.84       38.26     13.73 o 
 -14   4  18        1.08        0.00     18.64 o 
 -12   4  18       50.80       43.16     16.68 o 
 -10   4  18      129.94      146.16     23.54 o 
  -8   4  18      172.71      214.82     27.47 o 
  -6   4  18      527.53      481.63     34.33 o 
  -4   4  18       15.57        2.94     26.48 o 
  -2   4  18      469.14      449.26     36.29 o 
   0   4  18      127.96       97.48     17.60 o 
   2   4  18       74.68       53.95     19.62 o 
   4   4  18       35.84       70.63     17.66 o 
   6   4  18      111.69      125.56     20.60 o 
   8   4  18        8.21       15.69     17.66 o 
  10   4  18        0.67        4.90     11.77 o 
 -19   5  18        0.05        0.00     10.79 o 
 -17   5  18       14.67        8.83     15.69 o 
 -15   5  18      183.26      168.72     20.60 o 
 -13   5  18        0.99        1.96     16.68 o 
 -11   5  18       10.99        9.81     18.64 o 
  -9   5  18       74.12       55.91     23.54 o 
  -7   5  18       35.42        5.89     22.56 o 
  -5   5  18      288.52      290.35     29.43 o 
  -3   5  18     1328.12     1341.88     56.89 o 
  -1   5  18       90.72        0.00     60.82 o 
   1   5  18        5.73        5.89     21.58 o 
   3   5  18      107.87       85.34     22.56 o 
   5   5  18      104.53       79.45     23.54 o 
   7   5  18        0.01        0.00     17.66 o 
   9   5  18       36.36       43.16     12.75 o 
 -18   6  18       11.67        7.85     11.77 o 
 -16   6  18       19.33       25.50     10.79 o 
 -14   6  18      184.32      216.78     22.56 o 
 -12   6  18        1.54        0.00     21.58 o 
 -10   6  18      129.12      125.56     24.52 o 
  -8   6  18      117.88      112.80     26.48 o 
  -6   6  18      106.73      143.21     26.48 o 
  -4   6  18       70.90       63.76     29.43 o 
  -2   6  18      102.83       45.12     34.33 o 
   0   6  18      893.44      987.62     36.76 o 
   2   6  18       35.26       46.10     21.58 o 
   4   6  18        2.46        5.89     16.68 o 
   6   6  18       27.48        0.00     18.64 o 
   8   6  18       17.81        8.83     12.75 o 
 -17   7  18       16.26       30.41     10.79 o 
 -15   7  18       22.26       46.10     11.77 o 
 -13   7  18       30.12       30.41     16.68 o 
 -11   7  18      149.69      166.75     23.54 o 
  -9   7  18       29.01       21.58     26.48 o 
  -7   7  18       68.88       68.66     25.50 o 
  -5   7  18      605.37      620.92     51.99 o 
  -3   7  18      137.85      217.76     28.45 o 
  -1   7  18     1293.50     1311.47     58.85 o 
   1   7  18        5.12        0.00     25.50 o 
   3   7  18        9.24       28.45     18.64 o 
   5   7  18       14.55       54.93     16.68 o 
   7   7  18      114.21      105.94     18.64 o 
 -16   8  18        7.91        4.90      9.81 o 
 -14   8  18      122.54      122.61     15.69 o 
 -12   8  18       16.09       51.01     15.69 o 
 -10   8  18       86.11       97.11     20.60 o 
  -8   8  18       47.51       54.93     18.64 o 
  -6   8  18       58.85       85.34     23.54 o 
  -4   8  18      219.25      283.48     30.41 o 
  -2   8  18        5.65        0.00     33.35 o 
   0   8  18       76.02      136.31     24.03 o 
   2   8  18        7.77       13.73     26.48 o 
   4   8  18        0.40       34.33     14.71 o 
 -13   9  18       12.28        0.00     11.77 o 
 -11   9  18       80.58      126.54     17.66 o 
  -9   9  18        0.94        0.00     19.62 o 
  -7   9  18        0.01       11.77     19.62 o 
  -5   9  18        7.62        0.00     24.52 o 
  -3   9  18      172.41      161.85     27.47 o 
  -1   9  18      140.66      147.14     25.50 o 
   1   9  18        6.10        4.90     26.48 o 
   3   9  18        9.19        0.00     25.50 o 
 -10  10  18        6.56        0.00     15.69 o 
  -8  10  18       55.05       51.99     16.68 o 
  -6  10  18       63.97       88.28     20.60 o 
  -4  10  18        0.00        0.00     22.56 o 
  -2  10  18       21.12       19.62     22.56 o 
 -21   1  19        7.82        0.00     13.73 o 
 -19   1  19       20.18       37.27     11.77 o 
 -17   1  19        0.63        0.00     17.66 o 
 -15   1  19       16.17        5.89     20.60 o 
 -13   1  19      244.52      237.38     24.52 o 
 -11   1  19      588.83      690.56     40.22 o 
  -9   1  19       48.30       26.48     27.47 o 
  -7   1  19      291.58      279.56     31.39 o 
  -5   1  19      323.25      418.85     33.35 o 
  -3   1  19      119.38      105.94     26.48 o 
  -1   1  19       26.01       17.66     27.47 o 
   1   1  19        8.26       31.39     15.69 o 
   3   1  19      160.79      136.35     19.62 o 
   5   1  19        3.77       26.48     11.77 o 
   7   1  19      150.27      103.98     16.68 o 
   9   1  19        2.56        0.00      9.81 o 
 -20   2  19      118.64      203.05     19.62 o 
 -18   2  19       22.92       30.41     15.69 o 
 -16   2  19      740.45      753.34     39.24 o 
 -14   2  19      446.71      425.71     32.37 o 
 -12   2  19      197.21      240.32     30.41 o 
 -10   2  19        2.51       19.62     19.62 o 
  -8   2  19      240.80      193.24     31.39 o 
  -6   2  19       12.83        0.00     24.52 o 
  -4   2  19        4.81       12.75     23.54 o 
  -2   2  19     1279.09     1367.39     54.93 o 
   0   2  19      166.97      124.86     39.73 o 
   2   2  19     1687.53     1504.71     56.89 o 
   4   2  19      211.41      214.82     23.54 o 
   6   2  19       81.26       83.38     16.68 o 
   8   2  19       26.61       17.66     11.77 o 
  10   2  19       71.51       68.66     10.79 o 
 -19   3  19      121.41      125.56     17.66 o 
 -17   3  19        0.28       14.71     13.73 o 
 -15   3  19        0.29        0.00     18.64 o 
 -13   3  19       91.78       56.89     18.64 o 
 -11   3  19       36.58       20.60     24.52 o 
  -9   3  19      142.25      154.98     23.54 o 
  -7   3  19      149.85      111.82     22.56 o 
  -5   3  19       24.42       40.22     21.58 o 
  -3   3  19       34.18       30.41     31.39 o 
  -1   3  19       46.32       56.89     23.54 o 
   1   3  19       45.87       51.99     20.60 o 
   3   3  19        0.10       21.58     15.69 o 
   5   3  19        3.35        0.00     18.64 o 
   7   3  19       36.91       29.43     11.77 o 
   9   3  19        2.02        0.00     11.77 o 
 -20   4  19        0.99        0.00      9.81 o 
 -18   4  19       96.24      126.54     13.73 o 
 -16   4  19      154.69      149.10     18.64 o 
 -14   4  19       29.44       30.41     16.68 o 
 -12   4  19        2.47        1.96     16.68 o 
 -10   4  19        1.05       11.77     17.66 o 
  -8   4  19      212.40      266.81     31.39 o 
  -6   4  19      393.15      424.73     36.29 o 
  -4   4  19       61.43      114.77     27.47 o 
  -2   4  19       15.51       23.54     29.43 o 
   0   4  19      685.82      768.60     31.55 o 
   2   4  19        8.99        0.00     19.62 o 
   4   4  19       94.51      127.52     21.58 o 
   6   4  19       29.46       23.54     13.73 o 
   8   4  19        0.29        1.96     11.77 o 
 -19   5  19      101.08       99.07     11.77 o 
 -17   5  19        0.53        7.85     12.75 o 
 -15   5  19        9.43       31.39     12.75 o 
 -13   5  19        2.91        0.00     16.68 o 
 -11   5  19        7.38        0.00     21.58 o 
  -9   5  19       31.37        4.90     23.54 o 
  -7   5  19       43.82       54.93     22.56 o 
  -5   5  19      235.11      291.33     30.41 o 
  -3   5  19      152.67      183.43     28.45 o 
  -1   5  19       32.02      122.61     31.39 o 
   1   5  19      123.94      144.19     23.54 o 
   3   5  19      830.63      840.64     42.18 o 
   5   5  19        0.97        0.00     16.68 o 
   7   5  19       40.62       46.10     15.69 o 
 -18   6  19       18.40        8.83      9.81 o 
 -16   6  19       19.29        9.81     14.71 o 
 -14   6  19        1.01       14.71     12.75 o 
 -12   6  19       20.99        1.96     23.54 o 
 -10   6  19       24.99       19.62     21.58 o 
  -8   6  19        9.00       15.69     26.48 o 
  -6   6  19      307.06      339.39     36.29 o 
  -4   6  19      244.77      398.25     36.29 o 
  -2   6  19       96.17        0.00     53.95 o 
   0   6  19      476.22      533.43     28.91 o 
   2   6  19        0.06        0.00     20.60 o 
   4   6  19       20.47        0.00     21.58 o 
   6   6  19       48.97       59.84     15.69 o 
 -15   7  19       24.67       38.26     12.75 o 
 -13   7  19        5.21       24.52     15.69 o 
 -11   7  19        4.24        0.00     22.56 o 
  -9   7  19      382.10      465.93     35.31 o 
  -7   7  19       40.49       68.66     21.58 o 
  -5   7  19       89.54        0.00     38.26 o 
  -3   7  19        7.44       10.79     27.47 o 
  -1   7  19        1.47       13.73     26.48 o 
   1   7  19        7.21       21.58     19.62 o 
   3   7  19      288.49      380.59     30.41 o 
   5   7  19        9.74        6.87     21.58 o 
 -14   8  19       30.78       43.16     11.77 o 
 -12   8  19       35.37       61.80     14.71 o 
 -10   8  19      202.19      220.70     24.52 o 
  -8   8  19      188.87      311.93     30.41 o 
  -6   8  19        3.92       21.58     18.64 o 
  -4   8  19      594.30      879.87     44.14 o 
  -2   8  19      116.88      125.56     25.50 o 
   0   8  19       12.15       46.85     12.71 o 
   2   8  19       34.62       73.57     22.56 o 
 -11   9  19       95.60       94.17     17.66 o 
  -9   9  19       17.52       28.45     16.68 o 
  -7   9  19       15.90       44.14     17.66 o 
  -5   9  19        8.10       17.66     23.54 o 
  -3   9  19        4.26       42.18     18.64 o 
  -1   9  19        8.14       19.62     22.56 o 
   1   9  19        0.11       32.37     20.60 o 
 -20   0  20       10.69       13.73      9.81 o 
 -18   0  20        0.62        0.00     11.77 o 
 -16   0  20       17.94       16.68     10.79 o 
 -14   0  20       46.75       38.26     14.71 o 
 -12   0  20      385.34      344.30     27.47 o 
 -10   0  20     1791.39     1644.98     55.91 o 
  -8   0  20      152.91      172.64     25.50 o 
  -6   0  20      979.27      846.52     43.16 o 
  -4   0  20      189.82      180.49     26.48 o 
  -2   0  20     4349.35     3923.63    113.79 o 
   0   0  20      270.00      277.08     19.79 o 
   2   0  20      101.74      103.98     17.66 o 
   4   0  20       28.95       13.73     12.75 o 
   6   0  20        9.62        9.81     10.79 o 
   8   0  20      533.95      406.10     19.62 o 
 -19   1  20        1.18        3.92     15.69 o 
 -17   1  20        0.41        0.00     17.66 o 
 -15   1  20        0.03        0.00     17.66 o 
 -13   1  20       59.36       71.61     19.62 o 
 -11   1  20      236.19      223.65     28.45 o 
  -9   1  20      495.61      462.99     34.33 o 
  -7   1  20      187.89      184.41     24.52 o 
  -5   1  20      815.25     1016.22     51.01 o 
  -3   1  20       14.06       26.48     30.41 o 
  -1   1  20      291.24      305.06     32.37 o 
   1   1  20     1249.24     1089.79     44.14 o 
   3   1  20     1118.75     1050.55     41.20 o 
   5   1  20      157.49      131.44     17.66 o 
   7   1  20        5.75        0.00     13.73 o 
   9   1  20       20.41       19.62      8.83 o 
 -20   2  20       14.81        7.85     16.68 o 
 -18   2  20       12.75       18.64     14.71 o 
 -16   2  20      277.99      296.23     26.48 o 
 -14   2  20      163.61      222.67     26.48 o 
 -12   2  20        1.32       17.66     18.64 o 
 -10   2  20       33.96       33.35     22.56 o 
  -8   2  20     1594.56     1601.82     62.78 o 
  -6   2  20       32.95       16.68     24.52 o 
  -4   2  20       38.31       21.58     26.48 o 
  -2   2  20      143.74       83.38     24.52 o 
   0   2  20      145.74      226.06     57.38 o 
   2   2  20      251.90       68.66     35.31 o 
   4   2  20       76.05      141.25     16.68 o 
   6   2  20       11.29       12.75     15.69 o 
   8   2  20      154.89      144.19     14.71 o 
 -19   3  20      237.88      328.60     23.54 o 
 -17   3  20        0.24        0.00     16.68 o 
 -15   3  20        1.42        7.85     16.68 o 
 -13   3  20        0.89        5.89     18.64 o 
 -11   3  20      141.84      112.80     21.58 o 
  -9   3  20      400.48      374.71     33.35 o 
  -7   3  20      521.00      513.02     36.29 o 
  -5   3  20        1.12        0.00     22.56 o 
  -3   3  20      240.53      239.34     29.43 o 
  -1   3  20       41.12       35.31     41.20 o 
   1   3  20      543.51      612.09     37.27 o 
   3   3  20      117.96      100.05     19.62 o 
   5   3  20      142.16      109.86     19.62 o 
   7   3  20       39.37       55.91     13.73 o 
 -18   4  20       16.52       11.77     11.77 o 
 -16   4  20       39.28       31.39     13.73 o 
 -14   4  20       32.52       46.10     15.69 o 
 -12   4  20       11.77       42.18     17.66 o 
 -10   4  20        0.16        6.87     18.64 o 
  -8   4  20      179.64      174.60     25.50 o 
  -6   4  20      150.25      146.16     27.47 o 
  -4   4  20        2.69        0.00     28.45 o 
  -2   4  20      134.97      136.35     28.45 o 
   0   4  20        3.44        0.00     21.47 o 
   2   4  20        0.62       25.50     16.68 o 
   4   4  20      113.10      118.69     20.60 o 
   6   4  20      154.03      161.85     20.60 o 
 -17   5  20       11.34       21.58     10.79 o 
 -15   5  20       20.75        4.90     16.68 o 
 -13   5  20       66.12       26.48     18.64 o 
 -11   5  20       76.14       42.18     21.58 o 
  -9   5  20        0.05       13.73     18.64 o 
  -7   5  20        9.85        0.00     26.48 o 
  -5   5  20        4.71       31.39     21.58 o 
  -3   5  20       32.58       16.68     32.37 o 
  -1   5  20      373.04      463.97     37.27 o 
   1   5  20       19.18       39.24     16.68 o 
   3   5  20        0.19        0.00     22.56 o 
   5   5  20        7.65        0.00     17.66 o 
 -16   6  20       66.72       46.10     13.73 o 
 -14   6  20       54.80       78.47     15.69 o 
 -12   6  20       46.07       36.29     16.68 o 
 -10   6  20       16.75       13.73     22.56 o 
  -8   6  20       42.07       79.45     21.58 o 
  -6   6  20       78.04       89.26     24.52 o 
  -4   6  20        1.42       21.58     22.56 o 
  -2   6  20      367.17      302.12     32.37 o 
   0   6  20       90.50      110.46     21.58 o 
   2   6  20       36.55      107.90     20.60 o 
   4   6  20       85.05      132.42     20.60 o 
 -15   7  20        0.61        0.00     11.77 o 
 -13   7  20       30.75       36.29     15.69 o 
 -11   7  20       13.07       38.26     15.69 o 
  -9   7  20      146.57      235.42     27.47 o 
  -7   7  20        9.78        4.90     22.56 o 
  -5   7  20       21.07        0.00     40.22 o 
  -3   7  20       87.60      133.40     25.50 o 
  -1   7  20       10.73        1.96     23.54 o 
   1   7  20        4.10        0.00     25.50 o 
   3   7  20        9.60        0.00     24.52 o 
 -12   8  20        1.80       31.39     12.75 o 
 -10   8  20        0.17        0.00     18.64 o 
  -8   8  20        1.48        9.81     17.66 o 
  -6   8  20        0.00       29.43     16.68 o 
  -4   8  20        0.82       18.64     17.66 o 
  -2   8  20      276.08      483.59     33.35 o 
   0   8  20        0.68        0.00     19.69 o 
  -9   9  20       15.46        0.00     17.66 o 
  -7   9  20        2.02       21.58     14.71 o 
  -5   9  20       85.94       82.40     21.58 o 
  -3   9  20       44.15       62.78     18.64 o 
 -19   1  21       22.54       23.54     11.77 o 
 -17   1  21       58.94       56.89     14.71 o 
 -15   1  21       85.60       88.28     18.64 o 
 -13   1  21      256.17      230.51     26.48 o 
 -11   1  21      343.92      396.29     30.41 o 
  -9   1  21        3.22        0.00     24.52 o 
  -7   1  21      456.65      515.96     37.27 o 
  -5   1  21      638.20      820.04     45.12 o 
  -3   1  21       23.47       19.62     26.48 o 
  -1   1  21        0.06       12.75     22.56 o 
   1   1  21      334.14      289.37     25.50 o 
   3   1  21       19.39       14.71     16.68 o 
   5   1  21      101.89       84.36     15.69 o 
   7   1  21        9.35        3.92     10.79 o 
 -18   2  21       50.32       66.70     18.64 o 
 -16   2  21      175.00      198.14     24.52 o 
 -14   2  21       59.19       79.45     21.58 o 
 -12   2  21       43.16       32.37     19.62 o 
 -10   2  21       36.88       56.89     22.56 o 
  -8   2  21        9.11       20.60     21.58 o 
  -6   2  21      229.66      286.43     30.41 o 
  -4   2  21        1.60        0.00     19.62 o 
  -2   2  21       20.16       17.66     22.56 o 
   0   2  21        0.12       11.28     18.73 o 
   2   2  21        0.09        0.00     18.64 o 
   4   2  21        8.08       16.68     12.75 o 
   6   2  21        0.02        0.00     13.73 o 
 -19   3  21        5.50        6.87     11.77 o 
 -17   3  21       68.35       91.22     19.62 o 
 -15   3  21       39.78      370.78     25.50 o 
 -13   3  21        7.27       29.43     16.68 o 
 -11   3  21        0.42        0.00     19.62 o 
  -9   3  21       60.60      103.00     22.56 o 
  -7   3  21       13.12        0.00     21.58 o 
  -5   3  21       38.20       13.73     20.60 o 
  -3   3  21       47.43       69.64     20.60 o 
  -1   3  21      133.82      117.71     22.56 o 
   1   3  21      117.87      116.73     22.56 o 
   3   3  21      141.47      138.31     19.62 o 
   5   3  21        7.85        0.00     16.68 o 
 -18   4  21       10.48       27.47      9.81 o 
 -16   4  21       98.81      120.65     14.71 o 
 -14   4  21        0.99        0.00     17.66 o 
 -12   4  21       59.18       66.70     19.62 o 
 -10   4  21      389.66      364.90     30.41 o 
  -8   4  21        2.18       12.75     17.66 o 
  -6   4  21      189.34      234.44     27.47 o 
  -4   4  21        0.00       10.79     23.54 o 
  -2   4  21        0.42        4.90     27.47 o 
   0   4  21        9.13       22.67     14.84 o 
   2   4  21       50.81       91.22     19.62 o 
   4   4  21       44.41       74.55     16.68 o 
 -17   5  21        0.48        1.96      9.81 o 
 -15   5  21        1.44        5.89     14.71 o 
 -13   5  21        7.58       11.77     15.69 o 
 -11   5  21        0.09        7.85     16.68 o 
  -9   5  21       84.62       68.66     23.54 o 
  -7   5  21       18.33       31.39     23.54 o 
  -5   5  21       17.75       49.05     20.60 o 
  -3   5  21       73.13      108.88     24.52 o 
  -1   5  21       29.40       17.66     25.50 o 
   1   5  21      269.03      339.39     30.41 o 
   3   5  21      112.83      107.90     21.58 o 
 -14   6  21        0.90        0.00     16.68 o 
 -12   6  21        0.25        7.85     15.69 o 
 -10   6  21       50.81       58.85     19.62 o 
  -8   6  21        0.65        6.87     20.60 o 
  -6   6  21       19.63        6.87     23.54 o 
  -4   6  21      110.78      165.77     23.54 o 
  -2   6  21       65.03       63.76     21.58 o 
   0   6  21       36.46       53.07     16.98 o 
   2   6  21        4.75       25.50     19.62 o 
 -13   7  21        1.93       29.43     11.77 o 
 -11   7  21       82.71      103.98     18.64 o 
  -9   7  21      116.92      141.25     22.56 o 
  -7   7  21       82.31      137.33     23.54 o 
  -5   7  21       35.06      105.94     21.58 o 
  -3   7  21       87.66       85.34     22.56 o 
  -1   7  21        7.33       53.95     18.64 o 
   1   7  21        1.04        0.00     29.43 o 
 -10   8  21       66.05       99.07     16.68 o 
  -8   8  21       14.74       45.12     15.69 o 
  -6   8  21       83.32       81.42     21.58 o 
  -4   8  21       11.02        4.90     19.62 o 
  -2   8  21      332.85      518.90     34.33 o 
 -18   0  22       39.27       37.27      9.81 o 
 -16   0  22       22.93       19.62     11.77 o 
 -14   0  22      396.30      343.32     23.54 o 
 -12   0  22      261.21      187.35     24.52 o 
 -10   0  22       34.55       43.16     17.66 o 
  -8   0  22      252.12      227.57     23.54 o 
  -6   0  22        5.06        0.00     21.58 o 
  -4   0  22     1927.69     1808.80     57.87 o 
  -2   0  22      689.16      570.89     33.35 o 
   0   0  22       80.47       68.47     11.03 o 
   2   0  22      518.05      443.37     24.52 o 
   4   0  22      855.56      681.73     27.47 o 
 -17   1  22       15.26        0.00     17.66 o 
 -15   1  22       46.26       82.40     16.68 o 
 -13   1  22      108.19      117.71     21.58 o 
 -11   1  22      250.50      329.59     28.45 o 
  -9   1  22       67.95        1.96     28.45 o 
  -7   1  22       27.67       15.69     26.48 o 
  -5   1  22       72.82       59.84     24.52 o 
  -3   1  22       62.60       58.85     21.58 o 
  -1   1  22       17.41        8.83     18.64 o 
   1   1  22       20.48        0.00     16.68 o 
   3   1  22       73.01       73.57     14.71 o 
   5   1  22      103.19       99.07     13.73 o 
 -18   2  22      105.56      147.14     17.66 o 
 -16   2  22       85.96      133.40     19.62 o 
 -14   2  22       24.76       85.34     17.66 o 
 -12   2  22        4.56       20.60     20.60 o 
 -10   2  22        7.44       32.37     17.66 o 
  -8   2  22       74.48      117.71     23.54 o 
  -6   2  22      851.23     1039.76     48.06 o 
  -4   2  22        1.80        0.00     20.60 o 
  -2   2  22        0.02        0.00     23.54 o 
   0   2  22      107.21      147.92     14.90 o 
   2   2  22      206.21      208.93     21.58 o 
   4   2  22      196.00      156.95     18.64 o 
 -17   3  22        3.91        3.92     18.64 o 
 -15   3  22       14.38       30.41     14.71 o 
 -13   3  22       64.78       79.45     17.66 o 
 -11   3  22      109.10       82.40     18.64 o 
  -9   3  22       11.46       24.52     17.66 o 
  -7   3  22       11.77        0.00     24.52 o 
  -5   3  22      131.89      112.80     24.52 o 
  -3   3  22        0.12        0.00     21.58 o 
  -1   3  22       11.20        0.00     23.54 o 
   1   3  22        0.06        3.92     17.66 o 
   3   3  22       18.76       29.43     15.69 o 
 -16   4  22       86.75      110.84     13.73 o 
 -14   4  22       22.95       55.91     13.73 o 
 -12   4  22       14.58       28.45     13.73 o 
 -10   4  22       13.27       28.45     17.66 o 
  -8   4  22       30.31       10.79     21.58 o 
  -6   4  22       52.85       59.84     17.66 o 
  -4   4  22       62.84       49.05     20.60 o 
  -2   4  22        2.80        0.00     22.56 o 
   0   4  22        0.44        0.00     16.65 o 
   2   4  22      126.40      160.87     21.58 o 
   4   4  22      467.21      575.79     31.39 o 
 -15   5  22       24.13       38.26     11.77 o 
 -13   5  22       76.33      119.67     17.66 o 
 -11   5  22        2.18        5.89     19.62 o 
  -9   5  22        0.19        5.89     20.60 o 
  -7   5  22        0.46        0.00     23.54 o 
  -5   5  22        0.08        0.00     26.48 o 
  -3   5  22       27.79       63.76     19.62 o 
  -1   5  22       17.94       40.22     17.66 o 
   1   5  22       61.40       67.68     21.58 o 
 -14   6  22        5.73        0.00     16.68 o 
 -12   6  22       10.28        8.83     16.68 o 
 -10   6  22       71.13      110.84     16.68 o 
  -8   6  22       55.35       48.06     17.66 o 
  -6   6  22      135.41      168.72     25.50 o 
  -4   6  22       31.64       12.75     25.50 o 
  -2   6  22      218.57      308.99     28.45 o 
   0   6  22       18.66       56.43     14.52 o 
 -11   7  22        9.55        8.83     16.68 o 
  -9   7  22        7.72        9.81     17.66 o 
  -7   7  22        4.57        0.00     21.58 o 
  -5   7  22        5.66        8.83     19.62 o 
  -3   7  22        8.96       55.91     16.68 o 
 -17   1  23       13.76       34.33     11.77 o 
 -15   1  23      319.72      421.79     26.48 o 
 -13   1  23      214.74      239.34     23.54 o 
 -11   1  23      422.63      476.72     30.41 o 
  -9   1  23        7.28        0.00     22.56 o 
  -7   1  23        2.21        0.00     22.56 o 
  -5   1  23       15.38       10.79     20.60 o 
  -3   1  23      218.71      268.77     25.50 o 
  -1   1  23       71.80       84.36     19.62 o 
   1   1  23        7.73        0.00     15.69 o 
   3   1  23       97.85      130.46     14.71 o 
 -16   2  23       34.07       28.45     14.71 o 
 -14   2  23       71.41       87.30     17.66 o 
 -12   2  23        0.00        7.85     19.62 o 
 -10   2  23      421.44      508.11     36.29 o 
  -8   2  23       41.11       23.54     25.50 o 
  -6   2  23       47.16       80.43     21.58 o 
  -4   2  23        0.45       19.62     14.71 o 
  -2   2  23        0.70        0.00     21.58 o 
   0   2  23       76.67       84.83     16.68 o 
   2   2  23        4.93        0.00     15.69 o 
 -15   3  23        3.06       12.75     16.68 o 
 -13   3  23        4.73       14.71     15.69 o 
 -11   3  23        0.64       10.79     18.64 o 
  -9   3  23       39.79       15.69     16.68 o 
  -7   3  23      361.83      380.59     29.43 o 
  -5   3  23      380.08      436.50     30.41 o 
  -3   3  23      173.29      215.80     23.54 o 
  -1   3  23        6.38        4.90     15.69 o 
   1   3  23       45.04       57.87     18.64 o 
 -14   4  23       33.00       49.05     12.75 o 
 -12   4  23        0.32        5.89     16.68 o 
 -10   4  23      276.99      360.97     24.52 o 
  -8   4  23      387.80      388.44     29.43 o 
  -6   4  23       55.45       65.72     19.62 o 
  -4   4  23        6.09        0.00     20.60 o 
  -2   4  23       69.46       99.07     22.56 o 
   0   4  23       17.32       56.95     13.51 o 
 -13   5  23       41.62       69.64     14.71 o 
 -11   5  23       88.77      133.40     18.64 o 
  -9   5  23        1.94        6.87     15.69 o 
  -7   5  23       10.66       10.79     19.62 o 
  -5   5  23        9.41       34.33     16.68 o 
  -3   5  23       13.57       16.68     23.54 o 
  -1   5  23      167.40      198.14     25.50 o 
 -10   6  23       84.40       88.28     17.66 o 
  -8   6  23        0.61        0.00     20.60 o 
  -6   6  23        5.00       22.56     14.71 o 
  -4   6  23        0.00        8.83     20.60 o 
 -14   0  24       37.81       36.29     10.79 o 
 -12   0  24       91.59       64.74     12.75 o 
 -10   0  24      164.67      161.85     17.66 o 
  -8   0  24      174.03      165.77     17.66 o 
  -6   0  24       19.64        0.00     17.66 o 
  -4   0  24      146.09      136.35     17.66 o 
  -2   0  24       32.71       22.56     11.77 o 
   0   0  24        6.35        3.34      9.34 o 
 -15   1  24       83.07       90.24     14.71 o 
 -13   1  24      144.80      161.85     18.64 o 
 -11   1  24        3.26        1.96     19.62 o 
  -9   1  24      132.73      112.80     21.58 o 
  -7   1  24      264.81      382.55     27.47 o 
  -5   1  24       49.86       51.99     16.68 o 
  -3   1  24       40.49       72.59     18.64 o 
  -1   1  24        2.24       30.41     11.77 o 
   1   1  24        2.63        0.00     14.71 o 
 -14   2  24       12.12        2.94     19.62 o 
 -12   2  24       20.94       31.39     14.71 o 
 -10   2  24       37.17       75.53     18.64 o 
  -8   2  24       79.19      156.95     21.58 o 
  -6   2  24       42.14       99.07     18.64 o 
  -4   2  24       45.24       78.47     17.66 o 
  -2   2  24      114.54      130.46     18.64 o 
   0   2  24       61.53       87.57     11.73 o 
 -13   3  24        1.05       16.68     17.66 o 
 -11   3  24      151.32      198.14     19.62 o 
  -9   3  24       54.72       73.57     17.66 o 
  -7   3  24       82.70      115.75     18.64 o 
  -5   3  24       27.05       46.10     14.71 o 
  -3   3  24       11.63       15.69     15.69 o 
  -1   3  24       39.35       48.06     17.66 o 
 -12   4  24       36.07       56.89     13.73 o 
 -10   4  24       56.77       74.55     14.71 o 
  -8   4  24        0.99       18.64     19.62 o 
  -6   4  24       20.91       13.73     16.68 o 
  -4   4  24       30.81       52.97     16.68 o 
  -2   4  24        5.13        0.00     19.62 o 
  -9   5  24        1.00       11.77     15.69 o 
  -7   5  24        5.50       20.60     12.75 o 
  -5   5  24       39.29       71.61     17.66 o 
 -11   1  25       62.30       50.03     14.71 o 
  -9   1  25        0.33        7.85     15.69 o 
  -7   1  25        0.11        5.89     15.69 o 
  -5   1  25       18.01       27.47     13.73 o 
  -3   1  25       97.67      126.54     16.68 o 
 -10   2  25        6.66       41.20     16.68 o 
  -8   2  25      105.06      124.58     20.60 o 
  -6   2  25       47.51       56.89     16.68 o 
  -4   2  25       38.28       83.38     14.71 o 
  -9   3  25       96.83      179.51     17.66 o 
  -7   3  25        7.44       25.50     12.75 o 
  -5   3  25       62.37      129.48     15.69 o 
                                                 
